# Supplementary material for: Specificity of Nuclear Size Scaling in Frog Erythrocytes
Source: Front Cell Dev Biol. 2022 May 18;10:857862. doi: 10.3389/fcell.2022.857862 (PMC9159806; doi:10.3389/fcell.2022.857862)
Supplement: Supplementary file 1 [file Table2.XLSX]

## Sheet: all
Species	cell area (μm2)	nuclear area (μm2)	N/C area ratio	Genome size (Gb)	Refferences	Collection method
Anura amphibians
Acris crepitans	284.217	19.3206	0.0679785	14.9202	Olmo & Morescalchi (1978)	listed
Acris crepitans	330.46	n/a	n/a	7.51536	Wei et al (2015)	listed
Acris gryllus	152.38	n/a	n/a	7.6443	Cell Size Database	listed (Cell Size Database)
Adelotus brevis	186.088	13.2194	0.0710383	3.8682	Olmo & Morescalchi (1978)	listed
Bombina bombina	258.14	36.66	0.142016	22.8408	Arikan & Çiçek (2014)	listed
Bombina bombina	256.67	60.14	0.234309	22.8408	Wei et al (2015)	listed
Bombina bombina	201.01	n/a	n/a	22.8408	Wei et al (2015)	listed
Bombina orientalis	559.79	37.3193	0.0666667	10.8678	Horner & Macgregor (1983)	normalization of the cell volume by tha values of X. laevis
Bombina orientalis	306.31	52.22	0.170481	18.8805	Wei et al (2015)	listed
Bombina variegata	485.151	44.7832	0.0923077	12.7098	Horner & Macgregor (1983)	normalization of the cell volume by tha values of X. laevis
Bombina variegata	494.201	41.6919	0.0843621	38.8662	Olmo & Morescalchi (1978)	listed
Bombina variegata	428.98	n/a	n/a	17.6832	Cell Size Database	listed (Cell Size Database)
Buergeria buergeri	202.16	30.04	0.148595	n/a	Wei et al (2015)	listed
Bufo americanus	121.89	n/a	n/a	9.04422	Cell Size Database	listed (Cell Size Database)
Bufo americanus	183.59	n/a	n/a	9.04422	Wei et al (2015)	listed
Bufo bufo	221.22	26.6	0.120242	10.7204	Arikan & Çiçek (2014)	listed
Bufo bufo	243.38	34.31	0.140973	10.7204	Cell Size Database	listed (Cell Size Database)
Bufo bufo	320.73	n/a	n/a	10.7204	Cell Size Database	listed (Cell Size Database)
Bufo bufo Bufonidae	402.682	41.6919	0.103535	21.3672	Olmo & Morescalchi (1978)	listed
Bufo calamita	201.01	n/a	n/a	7.60746	Wei et al (2015)	listed
Bufo gargarizans	447.56	14.7447	0.12	10.3152	Wei et al (2015)	listed
Bufo koyanoiensis	225.746	19.8291	0.0878378	13.2624	Olmo & Morescalchi (1978)	listed
Bufo marinus	192.97	31.81	0.164844	7.38642	Wei et al (2015)	listed
Bufo melanostictus	433.97	62.36	0.143697	11.0888	Wei et al (2015)	listed
Bufo terrestris	153.7	23.59	0.153481	10.0389	Wei et al (2015)	listed
Bufo viridis	318.79	32.54	0.102073	18.2358	Olmo & Morescalchi (1978)	listed
Bufo viridis	201.01	n/a	n/a	9.15474	Cell Size Database	listed (Cell Size Database)
Bufotes variabilis	179.18	18.13	0.101183	n/a	Arikan & Çiçek (2014)	listed
Ceratophrys calcarata	242.525	16.27	0.067086	10.131	Olmo & Morescalchi (1978)	listed
Ceratophrys ornata (8n)	335.874	39.5585	0.117778	24.6828	Horner & Macgregor (1983)	normalization of the cell volume by tha values of X. laevis
Crinia signifera	215.24	n/a	n/a	3.90504	Wei et al (2015)	listed
Cyclorana alboguttata	216.086	12.7109	0.0588235	5.2497	Olmo & Morescalchi (1978)	listed
Cyclorana australis	183.78	n/a	n/a	n/a	Cell Size Database	listed (Cell Size Database)
Discoglossus pictus	285.742	38.1328	0.133452	19.341	Olmo & Morescalchi (1978)	listed
Duttaphrynus melanostictus	433.97	62.36	0.15	n/a	Wei et al (2015)	listed
Fejervarya kawamurai	172.117	22.3935	0.133075	7.6443	in this study	direct measurement
Fejervarya limnocharis	333.18	42.63	0.127949	n/a	Wei et al (2015)	listed
Glandirana rugosa	286.685	42.5832	0.150801	15.0123	in this study	direct measurement
Hoplobatrachus rugulosus	169.25	29.37	0.17353	6.92592	Wei et al (2015)	listed
Hyla arborea	184.054	17.7953	0.0966851	4.4208	Olmo & Morescalchi (1978)	listed
Hyla arborea	125.71	n/a	n/a	8.04954	Cell Size Database	listed (Cell Size Database)
Hyla gratiosa	213.64	26.15	0.122402	11.8809	Wei et al (2015)	listed
Hyla hallowellii	181.62	31.24	0.172007	n/a	Cell Size Database	listed (Cell Size Database)
Hyla japonica	200.147	28.1672	0.143516	8.54688	in this study	direct measurement
Hyla orientalis	200.33	21.88	0.10922	n/a	Arikan & Çiçek (2014)	listed
Hyla savignyi	181.44	22.3	0.122906	8.71266	Arikan & Çiçek (2014)	listed
Hyla versicolor	195.09	n/a	n/a	9.4863	Wei et al (2015)	listed
Hyperolius concolor	274.556	38.1328	0.138889	9.3942	Olmo & Morescalchi (1978)	listed
Hypsiboas cordobae	265.4	40.86	0.153956	n/a	Wei et al (2015)	listed
Limnodynastes dorsalis	184.57	n/a	n/a	n/a	Wei et al (2015)	listed
Limnodynastes dumerilii	257.269	16.7784	0.0652174	5.9865	Olmo & Morescalchi (1978)	listed
Limnodynastes fletcheri	138.26	n/a	n/a	6.98118	Wei et al (2015)	listed
Limnodynastes ornatus	167.784	7.11812	0.0424242	1.7499	Olmo & Morescalchi (1978)	listed
Limnodynastes peronii	182.529	14.7447	0.0807799	2.3946	Olmo & Morescalchi (1978)	listed
Limnodynastes terraereginae	224.221	13.7278	0.0612245	3.5919	Olmo & Morescalchi (1978)	listed
Limnonectes limnocharis	203.2	30.4	0.149606	7.6443	Cell Size Database	listed (Cell Size Database)
Litoria caerulea	197.5	n/a	n/a	n/a	Wei et al (2015)	listed
Litoria caerulea	214.41	n/a	n/a	n/a	Cell Size Database	listed (Cell Size Database)
Litoria citropa	253.4	n/a	n/a	n/a	Wei et al (2015)	listed
Litoria infrafrenata	155.43	n/a	n/a	n/a	Wei et al (2015)	listed
Litoria rubella	144.2	n/a	n/a	n/a	Wei et al (2015)	listed
Megophrys nasuta	197.782	17.7953	0.0899743	10.3152	Olmo & Morescalchi (1978)	listed
Microhyla ornata	358.1	40.41	0.11	12.3299	Wei et al (2015)	listed
Microhyla ornata	358.1	40.41	0.112846	9.4863	Wei et al (2015)	listed
Microhyla ornata	225.32	38.17	0.169404	9.4863	Cell Size Database	listed (Cell Size Database)
Neobatrachus pictus	167.24	22.7	0.135733	5.10234	Mahony & Robinson (1980)	listed
Neobatrachus sudelli (4n)	232.45	38.4	0.165197	9.63366	Mahony & Robinson (1980)	listed
Neobatrachus sutor (4n)	234.07	38.9	0.16619	9.63366	Mahony & Robinson (1980)	listed
Odontophrynus americanus (4n)	189	30.85	0.163228	6.2628	Grenat et al (2018)	listed
Odontophrynus cordobae (2n)	152.28	19.71	0.129433	n/a	Grenat et al (2018)	listed
Odontophrynus cordobae (3n)	175.67	25.19	0.143394	n/a	Grenat et al (2018)	listed
Odontophrynus lavillai	102.8	13.6	0.132296	n/a	Rosset et al (2006)	listed
Odontophrynus sp. (2n)	94.7	11.6	0.122492	n/a	Rosset et al (2006)	listed
Pelobates luscus	244.05	22.3712	0.0916667	15.1044	Olmo & Morescalchi (1978)	listed
Pelobates syriacus	219.137	16.7784	0.0765661	8.289	Olmo & Morescalchi (1978)	listed
Pelobates syriacus	161.85	18.13	0.112017	8.289	Arikan & Çiçek (2014)	listed
Pelobates syriacus	161.36	n/a	n/a	8.289	Wei et al (2015)	listed
Pelodytes caucasicus	116.42	18.71	0.160711	n/a	Arikan & Çiçek (2014)	listed
Pelophylax nigromaculatus	219.222	30.9383	0.141127	n/a	Kim et al, (2018)	measured from the figure
Pelophylax ridibundus	276.62	32.15	0.116224	n/a	Arikan & Çiçek (2014)	listed
Pipa pipa	261.337	20.8459	0.0797665	8.8416	Olmo & Morescalchi (1978)	listed
Polypedates maculatus	176.34	32.04	0.181694	n/a	Wei et al (2015)	listed
Pseudacris crucifer	183.59	n/a	n/a	6.66804	Wei et al (2015)	listed
Pseudacris crucifer	170.65	n/a	n/a	6.66804	Cell Size Database	listed (Cell Size Database)
Pseudacris nigrita	141.37	n/a	n/a	7.4601	Wei et al (2015)	listed
Pseudophryne bibronii	316.248	26.9472	0.085209	16.1175	Olmo & Morescalchi (1978)	listed
Pseudophryne bibronii	192.189	16.27	0.0846561	16.1175	Olmo & Morescalchi (1978)	listed
Pseudophryne bibronii	230.91	n/a	n/a	16.1175	Wei et al (2015)	listed
Pyxicephalus adspersus	89.5663	n/a	n/a	2.5788	Horner & Macgregor (1983)	normalization of the cell volume by tha values of X. laevis
Quasipaa boulengeri	418.85	71.71	0.171207	5.63652	Wei et al (2015)	listed
Quasipaa spinosa	188.02	35.28	0.18764	n/a	Wei et al (2015)	listed
Quasipaa yunnanensis	356.79	56.03	0.157039	n/a	Wei et al (2015)	listed
Rana camerani	198.85	26.09	0.131204	n/a	Arikan & Çiçek (2014)	listed
Rana catesbeiana	307.91	n/a	n/a	12.2125	Wei et al (2015)	listed
Rana catesbeiana	243.47	44.32	0.182035	12.2125	Cell Size Database	listed (Cell Size Database)
Rana catesbeiana	298.01	n/a	n/a	12.2125	Cell Size Database	listed (Cell Size Database)
Rana catesbeiana	276.74	43.98	0.158922	12.2125	Cell Size Database	listed (Cell Size Database)
Rana catesbeiana	337.45	45.3	0.134242	12.2125	Cell Size Database	listed (Cell Size Database)
Rana catesbeiana	286.62	n/a	n/a	12.2125	Cell Size Database	listed (Cell Size Database)
Rana clamitans	265.07	n/a	n/a	13.2071	Cell Size Database	listed (Cell Size Database)
Rana clamitans	214.96	n/a	n/a	13.2071	Cell Size Database	listed (Cell Size Database)
Rana dalmatina	190.47	38.48	0.202027	11.6117	Arikan & Çiçek (2014)	listed
Rana esculenta	351.1	n/a	n/a	10.3152	Cell Size Database	listed (Cell Size Database)
Rana esculenta	324.892	40.1666	0.123631	20.6304	Olmo & Morescalchi (1978)	listed
Rana graeca	254.727	29.4894	0.115768	20.8146	Olmo & Morescalchi (1978)	listed
Rana grylio	314.84	n/a	n/a	7.8285	Wei et al (2015)	listed
Rana holtzi	192.81	25.46	0.132047	n/a	Arikan & Çiçek (2014)	listed
Rana japonica	244.84	37.05	0.151323	9.3942	Cell Size Database	listed (Cell Size Database)
Rana macrocnemis	217.68	28.03	0.128767	12.0999	Arikan & Çiçek (2014)	listed
Rana nigromaculata	275.83	63.38	0.229779	11.052	Wei et al (2015)	listed
Rana nigromaculata	244.84	40.17	0.164066	11.052	Cell Size Database	listed (Cell Size Database)
Rana palustris	203.48	n/a	n/a	11.7335	Cell Size Database	listed (Cell Size Database)
Rana palustris	203.48	n/a	n/a	11.7335	Wei et al (2015)	listed
Rana pipiens	303.537	24.405	0.080402	21.3672	Olmo & Morescalchi (1978)	listed
Rana pipiens	302.82	n/a	n/a	9.5784	Cell Size Database	listed (Cell Size Database)
Rana pipiens	212.53	n/a	n/a	9.5784	Cell Size Database	listed (Cell Size Database)
Rana pipiens	206.01	35.94	0.174458	9.5784	Wei et al (2015)	listed
Rana pipiens	200.448	23.7776	0.118622	24.6828	Gregory (2001)	measured from the figure
Rana porosa	267.99	36.05	0.13452	10.9599	Cell Size Database	listed (Cell Size Database)
Rana porosa	267.99	36.05	0.13452	10.9599	Wei et al (2015)	listed
Rana ridibunda	276.65	n/a	n/a	10.1494	Wei et al (2015)	listed
Rana rugosa	336.35	60.32	0.179337	15.0123	Wei et al (2015)	listed
Rana sylvatica	330.46	n/a	n/a	10.7389	Wei et al (2015)	listed
Rana tagoi	273.24	44.77	0.163849	9.7626	Wei et al (2015)	listed
Rana temporaria	326.52	n/a	n/a	6.09702	Cell Size Database	listed (Cell Size Database)
Rana temporaria	250	25.76	0.10304	6.09702	Wei et al (2015)	listed
Rana tsushimensis	247.59	38.05	0.153681	9.4863	Wei et al (2015)	listed
Rana zhenhaiensis	382.29	55.01	0.143896	n/a	Wei et al (2015)	listed
Rhacophorus annamensis	199.49	31.02	0.155497	n/a	Wei et al (2015)	listed
Rhacophorus schlegelii	225.63	33.55	0.148695	n/a	Wei et al (2015)	listed
Uperodon systoma	256.761	15.2531	0.0594059	3.684	Olmo & Morescalchi (1978)	listed
Uperoleia marmorata	201.45	n/a	n/a	3.81294	Cell Size Database	listed (Cell Size Database)
Xenopus laevis	185.372	22.2452	0.122467	6.2	in this study	direct measurement
Xenopus tropicalis	146.352	15.4698	0.106605	3.4	in this study	direct measurement
Caudata amphibians
Ambystoma jeffersonianum	629.78	n/a	n/a	53.0496	Mueller et al (2008)	listed
Ambystoma jeffersonianum	567.693	101.984	0.179647	53.0496	Newman et al (2016)	measured from the figure
Ambystoma jeffersonianum (2n)	744.54	n/a	n/a	51.9444	Bogart & Klemens (2008)	listed
Ambystoma laterale (2n)	710.8	n/a	n/a	53.7864	Bogart & Klemens (2008)	listed
Ambystoma laterale x Ambystoma jeffersonianum (2n)	732.16	n/a	n/a	52.8654	Bogart & Klemens (2008)	listed
Ambystoma laterale x Ambystoma jeffersonianum (3n)	998.67	n/a	n/a	79.7586	Bogart & Klemens (2008)	listed
Ambystoma laterale x Ambystoma jeffersonianum (3n)	1077.89	n/a	n/a	78.8376	Bogart & Klemens (2008)	listed
Ambystoma laterale x Ambystoma jeffersonianum (4n)	1195.28	n/a	n/a	106.652	Bogart & Klemens (2008)	listed
Ambystoma laterale x Ambystoma jeffersonianum (4n)	1374	n/a	n/a	104.81	Bogart & Klemens (2008)	listed
Ambystoma macrodactylum	1192	247	0.207215	48.2051	Wei et al (2015)	listed
Ambystoma maculatum	454.137	63.9843	0.140892	69.996	Newman et al (2016)	measured from the figure
Ambystoma maculatum	618.316	102.505	0.165781	69.996	Newman et al (2016)	measured from the figure
Ambystoma maculatum	666.05	n/a	n/a	81.048	Cell Size Database	listed (Cell Size Database)
Ambystoma maculatum	711.42	n/a	n/a	81.048	Cell Size Database	listed (Cell Size Database)
Ambystoma maculatum tetraploid	916.698	163.523	0.178383	139.992	Newman et al (2016)	measured from the figure
Ambystoma maculatum triploid	812.726	142.225	0.174997	104.994	Newman et al (2016)	measured from the figure
Ambystoma mexicanum	887.74	84.78	0.0955009	88.416	Wei et al (2015)	listed
Ambystoma mexicanum	515.22	93.31	0.181107	88.416	Cell Size Database	listed (Cell Size Database)
Ambystoma mexicanum	848.28	n/a	n/a	88.416	Cell Size Database	listed (Cell Size Database)
Ambystoma opacum	1611	212	0.131595	66.5146	Wei et al (2015)	listed
Ambystoma talpoideum	538	90	0.167286	57.102	Wei et al (2015)	listed
Ambystoma texanum	1462	287	0.196306	44.208	Wei et al (2015)	listed
Ambystoma tigrinum	333.25	64.32	0.193008	69.6092	Wei et al (2015)	listed
Ambystoma tigrinum	579.07	n/a	n/a	69.6092	Cell Size Database	listed (Cell Size Database)
Ambystoma tigrinum	514.83	n/a	n/a	69.6092	Cell Size Database	listed (Cell Size Database)
Amphiuma means	1383.48	292	0.211062	158.375	Wei et al (2015)	listed
Amphiuma means	1781.87	n/a	n/a	158.375	Cell Size Database	listed (Cell Size Database)
Amphiuma means	1258.71	208.71	0.165813	158.375	Cell Size Database	listed (Cell Size Database)
Amphiuma means	1781.33	n/a	n/a	158.375	Cell Size Database	listed (Cell Size Database)
Amphiuma tridactylum	1877.09	348.34	0.185574	n/a	Wei et al (2015)	listed
Amphiuma tridactylum	2270.59	221.44	0.0975253	n/a	Cell Size Database	listed (Cell Size Database)
Andrias davidianus	821.92	133.52	0.162449	92.1	Wei et al (2015)	listed
Andrias japonicus	2105	502	0.23848	85.6162	Wei et al (2015)	listed
Aneides lugubris	698.34	n/a	n/a	65.7226	Mueller et al (2008)	listed
Aneides lugubris	1995	435	0.218045	91.3632	Wei et al (2015)	listed
Batrachoseps attenuatus	676.01	116.5	0.172335	67.583	Mueller et al (2008)	listed
Batrachoseps attenuatus	1233	228	0.184915	54.6706	Wei et al (2015)	listed
Batrachoseps campia	810.98	125.47	0.154714	60.9702	Mueller et al (2008)	listed
Batrachoseps gabrieli	546.1	112.03	0.205146	64.3411	Mueller et al (2008)	listed
Batrachoseps gavilanensis	438.67	83.72	0.19085	49.4024	Mueller et al (2008)	listed
Batrachoseps gregarius	503.06	89.78	0.178468	51.7234	Mueller et al (2008)	listed
Batrachoseps incognitus	567.2	101.26	0.178526	56.402	Mueller et al (2008)	listed
Batrachoseps kawia	482.95	113.12	0.234227	61.1544	Mueller et al (2008)	listed
Batrachoseps luciae	459.59	94.77	0.206206	54.6706	Mueller et al (2008)	listed
Batrachoseps major	557.5	100.77	0.180753	58.0598	Mueller et al (2008)	listed
Batrachoseps nigriventris	444.37	94.6	0.212886	48.0025	Mueller et al (2008)	listed
Batrachoseps nigriventris	488.26	95.7	0.196002	55.5731	Mueller et al (2008)	listed
Batrachoseps robustusa	832.73	116.55	0.139961	68.3382	Mueller et al (2008)	listed
Batrachoseps sp.	583.61	90.83	0.155635	48.2604	Mueller et al (2008)	listed
Cryptobranchus alleganiensis	791.98	168.08	0.212228	101.31	Wei et al (2015)	listed
Cryptobranchus alleganiensis	667.98	n/a	n/a	101.31	Cell Size Database	listed (Cell Size Database)
Cryptobranchus alleganiensis	899.71	166.51	0.185071	101.31	Cell Size Database	listed (Cell Size Database)
Cryptobranchus alleganiensis	748.89	n/a	n/a	101.31	Cell Size Database	listed (Cell Size Database)
Cynops orientalis	286.76	102.54	0.357581	81.5453	Wei et al (2015)	listed
Cynops pyrrhogaster	496.281	152.605	0.307498	48.4814	Casco-Robles et al (2018)	measured from the figure
Cynops pyrrhogaster	660.05	150.82	0.228498	69.6276	Wei et al (2015)	listed
Desmognathus carolinensis	306	n/a	n/a	n/a	Wei et al (2015)	listed
Desmognathus fuscus	765	122	0.159477	33.156	Wei et al (2015)	listed
Desmognathus marmoratus	417	77	0.184652	30.5219	Wei et al (2015)	listed
Desmognathus monticola	n/a	99.8583	n/a	28.4773	Hally et al (1986)	listed
Desmognathus monticola	344.05	n/a	n/a	33.156	Wei et al (2015)	listed
Desmognathus ochrophaeus	n/a	69.9663	n/a	25.8617	Hally et al (1986)	listed
Desmognathus quadramaculatus	n/a	65.4947	n/a	27.7405	Hally et al (1986)	listed
Desmognathus quadramaculatus	585.51	n/a	n/a	27.7405	Wei et al (2015)	listed
Desmognathus quadramaculatus	419.72	n/a	n/a	27.7405	Cell Size Database	listed (Cell Size Database)
Desmognathus wrighti	n/a	58.4475	n/a	25.9538	Hally et al (1986)	listed
Dicamptodon ensatus	1182.83	n/a	n/a	104.626	Wei et al (2015)	listed
Ensatina eschscholtzii	1523	281	0.184504	76.0193	Wei et al (2015)	listed
Ensatina eschscholtzii croceater	824.08	n/a	n/a	74.601	Mueller et al (2008)	listed
Eurycea bislineata	445.95	n/a	n/a	65.391	Wei et al (2015)	listed
Eurycea lucifuga	628.95	n/a	n/a	37.761	Wei et al (2015)	listed
Gyrinophilus danielsi	616.85	n/a	n/a	40.9477	Cell Size Database	listed (Cell Size Database)
Gyrinophilus porphyriticus	1664	359	0.215745	42.9186	Wei et al (2015)	listed
Hynobius dunni	437	111	0.254005	31.093	Wei et al (2015)	listed
Hynobius leechii	501.38	172.56	0.34417	n/a	Wei et al (2015)	listed
Hynobius naevius	681	123	0.180617	37.6689	Wei et al (2015)	listed
Hynobius nebulosus	445.79	83.32	0.186904	35.3664	Wei et al (2015)	listed
Hynobius nebulosus	446.716	83.4376	n/a	n/a	Cell Size Database	listed (Cell Size Database)
Hynobius retardatus	413	83	0.200969	29.7667	Wei et al (2015)	listed
Hynobius tsuensis	464.85	84.19	0.181112	30.3562	Wei et al (2015)	listed
Lissotriton vulgaris	419.44	92.85	0.221367	52.2391	Arikan & Çiçek (2014)	listed
Lyciasalamandra atifi	507.54	111.14	0.218978	n/a	Arikan & Çiçek (2014)	listed
Mertesiella caucasica	440.44	128.6	0.291981	n/a	Arikan & Çiçek (2014)	listed
Necturus maculosus	1119.55	273.13	0.243964	166.204	Wei et al (2015)	listed
Necturus maculosus	1169.43	n/a	n/a	166.204	Cell Size Database	listed (Cell Size Database)
Necturus maculosus	1687.69	412.71	0.244541	166.204	Cell Size Database	listed (Cell Size Database)
Necturus maculosus	1199.49	n/a	n/a	166.204	Cell Size Database	listed (Cell Size Database)
Necturus maculosus	897	n/a	n/a	166.204	Cell Size Database	listed (Cell Size Database)
Neurergus strauchi	463.82	120.1	0.258937	47.2841	Arikan & Çiçek (2014)	listed
Neurergus strauchii	536.64	n/a	n/a	47.2841	Mueller et al (2008)	listed
Notophthalmus viridescens	534.29	n/a	n/a	55.3153	Mueller et al (2008)	listed
Notophthalmus viridescens	1645.04	125.393	0.076225	69.996	Horner & Macgregor (1983)	normalization of the cell volume by tha values of X. laevis
Notophthalmus viridescens	454.58	68.82	0.151392	71.7091	Wei et al (2015)	listed
Notophthalmus viridescens	413.81	n/a	n/a	81.969	Cell Size Database	listed (Cell Size Database)
Notophthalums viridescens	488.214	66.2578	0.135715	147.36	Gregory (2001)	measured from the figure
Oedipina poelzi	913.82	228.759	0.105833	96.1524	Villolobos et al (1998)	measured from the figure
Ommatotriton vittatus	367.05	124.14	0.33821	n/a	Arikan & Çiçek (2014)	listed
Onychodactylus japonicus	795.78	171.74	0.215813	n/a	Cell Size Database	listed (Cell Size Database)
Paramesotriton hongkongensis	1575	213	0.135238	93.942	Wei et al (2015)	listed
Plethodon cinereus	430.77	n/a	n/a	41.7029	Mueller et al (2008)	listed
Plethodon cinereus	1101.67	107.48	0.097561	41.445	Horner & Macgregor (1983)	normalization of the cell volume by tha values of X. laevis
Plethodon cinereus	431.26	n/a	n/a	48.1315	Wei et al (2015)	listed
Plethodon cinereus	393.02	n/a	n/a	48.1315	Cell Size Database	listed (Cell Size Database)
Plethodon dorsalis	440.04	n/a	n/a	n/a	Wei et al (2015)	listed
Plethodon dunni	2391.42	226.901	0.0948814	87.495	Horner & Macgregor (1983)	normalization of the cell volume by tha values of X. laevis
Plethodon glutinosus	529.89	n/a	n/a	52.5707	Wei et al (2015)	listed
Plethodon serratus	n/a	81.8791	n/a	38.682	Newman et al (2016)	measured from the figure
Pleurodeles waltl	385.942	129.262	0.334926	73.68	Deparis & Javlet (1984)	measured from the figure
Proteus anguinus	1740.56	118.63	0.0681562	89.9633	Wei et al (2015)	listed
Pseudobranchus striatus	2021	364	0.180109	83.59	Wei et al (2015)	listed
Pseudotriton ruber	1157	171	0.147796	45.129	Wei et al (2015)	listed
Ranodon sibiricus	409.98	n/a	n/a	41.9976	Wei et al (2015)	listed
Rhyacotriton olympicus	2772.08	364.236	0.131395	114.204	Horner & Macgregor (1983)	normalization of the cell volume by tha values of X. laevis
Salamandra atra	2649	407	0.153643	59.9571	Wei et al (2015)	listed
Salamandra infraimmaculata	523.44	138.51	0.264615	72.3906	Arikan & Çiçek (2014)	listed
Salamandra salamandra	878.89	n/a	n/a	73.8826	Cell Size Database	listed (Cell Size Database)
Salamandrella keyserlingii	386.75	113.22	0.292747	39.603	Wei et al (2015)	listed
Siren intermedia	1902	517	0.271819	99.1733	Wei et al (2015)	listed
Siren lacertina	1587.05	221.44	0.139529	101.31	Wei et al (2015)	listed
Taricha granulosa	1559.95	203.017	0.130144	64.47	Horner & Macgregor (1983)	normalization of the cell volume by tha values of X. laevis
Taricha granulosa	603	n/a	n/a	54.4495	Wei et al (2015)	listed
Taricha granulosa	821.81	n/a	n/a	54.4495	Cell Size Database	listed (Cell Size Database)
Taricha rivularis	1880.89	173.162	0.0920635	71.6538	Horner & Macgregor (1983)	normalization of the cell volume by tha values of X. laevis
Taricha rvularis	828	119	0.14372	55.0574	Wei et al (2015)	listed
Taricha torosa	704.27	n/a	n/a	59.165	Mueller wt al (2008)	listed
Taricha torosa	1665.93	179.133	0.107527	71.1012	Horner & Macgregor (1983)	normalization of the cell volume by tha values of X. laevis
Taricha torosa	1518	241	0.158762	51.5576	Wei et al (2015)	listed
Triturus alpestris	1007.62	141.813	0.140741	44.208	Horner & Macgregor (1983)	normalization of the cell volume by tha values of X. laevis
Triturus alpestris	646.74	n/a	n/a	53.6022	Cell Size Database	listed (Cell Size Database)
Triturus carnifex	1119.58	156.741	0.14	45.129	Horner & Macgregor (1983)	normalization of the cell volume by tha values of X. laevis
Triturus carnifex	n/a	62.49	n/a	40.1188	Cell Size Database	listed (Cell Size Database)
Triturus cristatus	1205.41	131.364	0.108978	45.129	Horner & Macgregor (1983)	normalization of the cell volume by tha values of X. laevis
Triturus cristatus	466.53	89.46	0.191756	35.0717	Wei et al (2015)	listed
Triturus karelinii	420.37	111.06	0.264196	55.9231	Arikan & Çiçek (2014)	listed
Triturus marmoratus	1249.45	155.248	0.124253	45.8658	Horner & Macgregor (1983)	normalization of the cell volume by tha values of X. laevis
Triturus vulgaris	1241.24	131.364	0.105833	46.05	Horner & Macgregor (1983)	normalization of the cell volume by tha values of X. laevis
Triturus vulgaris	494.52	106.7	0.215765	44.6501	Cell Size Database	listed (Cell Size Database)
Tylototriton verrucosus	524	97	0.185115	45.1106	Wei et al (2015)	listed
Gymnophiona amphibians
Boulengerula taitana	270.77	n/a	n/a	n/a	Cell Size Database	listed (Cell Size Database)
Ichthyophis bannanicus	467.72	83.41	0.178333	n/a	Wei et al (2015)	listed
Species	cell area (μm2)	nuclear area (μm2)	N/C area ratio	Genome size (Gb)	Refferences	Collection method
Reptile
Ablepharus chernovi	84.12	12.01	0.142772	n/a	Arikan & Çiçek (2014)	listed
Acanthocercus atricollis	120.759	22.1302	0.18326	n/a	Ursula et al (2014)	measured from the figure
Acanthodactylus boskianus	88.45	19.69	0.222612	n/a	Arikan & Çiçek (2014)	listed
Acanthodactylus harranensis	104.22	21.02	0.201689	n/a	Arikan & Çiçek (2014)	listed
Acanthosaura capra	119.39	21.4011	0.179253	n/a	Ursula et al (2014)	measured from the figure
Agama atra	118.95	28.6844	0.241147	2.70774	Paperna & de Matos (1993)	measured from the figure
Agama impalearis	96.1	14.3	0.148803	2.78142	Gül & Tosunoğlu (2011)	listed
Agama impalearis	105.357	21.2445	0.201643	2.78142	Paperna & de Matos (1993)	measured from the figure
Agama mwanzae	109.745	24.2266	0.220754	n/a	Ursula et al (2014)	measured from the figure
Ahaetulla prasina	154.392	23.7892	0.154083	n/a	Sari & Palupi (2017)	listed
Alligator mississippiensis	82.7859	10.5452	0.127379	4.58658	Stacy et al (2011)	measured from the figure
Ameiva ameiva	124.49	23.5479	0.189155	4.45764	Lainson et al (2007)	measured from the figure
Amphibolurus reticulatus	92.4	12.8	0.138528	n/a	Gül & Tosunoğlu (2011)	listed
Anatololacerta danfordi	101.13	23.32	0.230594	n/a	Arikan & Çiçek (2014)	listed
Apathya cappadocica	83.73	20.42	0.243879	n/a	Arikan & Çiçek (2014)	listed
Asaccus barani	138.806	25.0546	0.180501	n/a	Uca et al (2017)	listed
Boa constrictor imperator	261.724	41.6956	0.159311	5.8023	Stacy et al (2011)	measured from the figure
Bothrops asper	177.801	28.2792	0.15905	3.99714	Stacy et al (2011)	measured from the figure
Bothrops jararaca	342.761	40.1796	0.117223	4.1445	Calil et al (2019)	measured from the figure
Caiman crocodylus	142.309	21.5028	0.1511	4.93656	Stacy et al (2011)	measured from the figure
Caretta caretta	223.782	40.8996	0.182766	n/a	Stacy et al (2011)	measured from the figure
Caretta caretta juveniles	194.28	n/a	n/a	n/a	Arikan & Çiçek (2014)	listed
Chalcides ocellatus	91.33	10.7	0.117158	5.8944	Arikan & Çiçek (2014)	listed
Chamaeleo chamaeleon	122.34	29.37	0.240069	n/a	Arikan & Çiçek (2014)	listed
Corallus caninus	139.201	19.6885	0.14144	n/a	Stacy et al (2011)	measured from the figure
Corallus caninus	125.394	16.1875	0.129093	n/a	Ursula et al (2014)	measured from the figure
Corallus hortulanus	348.332	50.8928	0.146104	3.2235	Calil et al (2019)	measured from the figure
Crocodylus acutus	126.67	18.5334	0.146313	n/a	Stacy et al (2011)	measured from the figure
Crotalus durissus terrificus	276.38	39.7102	0.14368	2.43144	Calil et al (2019)	measured from the figure
Cuora galbinifrons	156.619	20.7834	0.1327	n/a	Stacy et al (2011)	measured from the figure
Cyrtopodion heterocercum	111.77	27.27	0.243983	n/a	Arikan & Çiçek (2014)	listed
Cyrtopodion scabrum	97.13	24.34	0.250592	n/a	Arikan & Çiçek (2014)	listed
Cyrtopodion scabrum	97.1398	24.3555	0.250726	n/a	Uca et al (2017)	listed
Darevskia praticola	82.34	20.93	0.25419	n/a	Arikan & Çiçek (2014)	listed
Darevskia uzzelli	84.22	20.36	0.241748	n/a	Arikan & Çiçek (2014)	listed
Darevskia valentini	80.97	20.63	0.254786	n/a	Arikan & Çiçek (2014)	listed
Dendrelaphis punctulatus	32.5469	5.08938	0.156371	n/a	Vilcins et al (2009)	listed
Diporiphora bilineata	124.1	18.4	0.148268	n/a	Gül & Tosunoğlu (2011)	listed
Dolichophis caspius	89.88	38.08	0.423676	n/a	Arikan & Çiçek (2014)	listed
Dolichophis jugularis	95.81	41.27	0.430748	n/a	Arikan & Çiçek (2014)	listed
Dolichophis schmidti	125.82	25.7	0.20426	n/a	Arikan & Çiçek (2014)	listed
Eirenis barani	122.98	28.32	0.230281	n/a	Arikan & Çiçek (2014)	listed
Eirenis collaris	56.04	7.48	0.133476	3.3156	Parto et al (2013)	listed
Eirenis coronella	133.52	26.66	0.19967	n/a	Arikan & Çiçek (2014)	listed
Eirenis decemlineatus	116.25	27.12	0.23329	n/a	Arikan & Çiçek (2014)	listed
Eirenis eiselti	106.84	26	0.243355	n/a	Arikan & Çiçek (2014)	listed
Eirenis levantinus	130.84	28.47	0.217594	n/a	Arikan & Çiçek (2014)	listed
Eirenis modestus	84.78	38.8	0.457655	n/a	Arikan & Çiçek (2014)	listed
Eirenis punctatolineatus	122.07	27.06	0.221676	3.42612	Arikan & Çiçek (2014)	listed
Eirenis rothii	101.24	25.45	0.251383	n/a	Arikan & Çiçek (2014)	listed
Emys orbicularis	200.67	35.37	0.17626	4.7892	Arikan & Çiçek (2014)	listed
Emys orbicularis galloitalica	110.9	13.3	0.119928	4.7892	Arizza et al (2014)	listed
Emys orbicularis galloitalica	225.1	29.2	0.12972	4.7892	Arizza et al (2014)	listed
Emys orbicularis galloitalica	200.7	35.4	0.176383	4.7892	Arizza et al (2014)	listed
Emys orbicularis galloitalica	195.8	29.5	0.150664	4.7892	Arizza et al (2014)	listed
Emys orbicularis hellenica	214	33.6	0.157009	4.7892	Arizza et al (2014)	listed
Emys trinacris	249.4	25.2	0.101043	n/a	Arizza et al (2014)	listed
Eryx jaculus	112.83	24.67	0.218648	3.18666	Arikan & Çiçek (2014)	listed
Eublepharis angramainyu	116.29	25.35	0.21799	3.684	Arikan & Çiçek (2014)	listed
Eumeces schneideri	92.31	14.2	0.153829	4.77078	Arikan & Çiçek (2014)	listed
Gekko gecko	138.267	21.8758	0.158214	5.23128	Ursula et al (2014)	measured from the figure
Geochelone elegans	78.14	30.26	0.387254	7.0917	Dilrukshi et al (2019)	listed
Hemidactylus turcicus	115.89	25.71	0.221848	n/a	Arikan & Çiçek (2014)	listed
Hemidactylus turcicus	115.605	25.7692	0.222907	n/a	Uca et al (2017)	listed
Hemorrhois nummifer	114.3	24.53	0.214611	n/a	Arikan & Çiçek (2014)	listed
Hemorrhois ravergieri	115.38	28.9	0.250477	n/a	Arikan & Çiçek (2014)	listed
Heteronotia binoei	110.152	24.74	0.224599	n/a	Paperna & de Matos (1993)	listed
Iguana iguana	195.692	34.0824	0.174164	5.32338	Stacy et al (2011)	measured from the figure
Kinosternon leucostomum	258.028	40.7306	0.157853	n/a	lRossow et al (2013)	listed
Kinosternon scorpioides	178.977	19.326	0.10798	n/a	lRossow et al (2013)	listed
Kinyongia fischeri	112.268	16.1519	0.143869	n/a	Ursula et al (2014)	measured from the figure
Lacerta agilis	46.239	7.70325	0.166596	2.9472	Majláthová et al (2010)	measured from the figure
Lacerta pamphylica	96.77	21.01	0.217113	n/a	Arikan & Çiçek (2014)	listed
Lacerta trilineata	86.31	21.38	0.247712	n/a	Arikan & Çiçek (2014)	listed
Lacerta viridis	96.03	22.68	0.236176	3.8682	Arikan & Çiçek (2014)	listed
Lamprophis fuliginosus	137.195	28.9917	0.211318	2.78142	Sloboda et al (2007)	measured from the figure
Laudakia caucasia	127.64	22.87	0.179176	3.44454	Gül & Tosunoğlu (2011)	listed
Laudakia nupta	65.39	7.4	0.113167	n/a	Vaissi et al (2013)	listed
Laudakia stellio	139.32	22.7	0.162934	3.94188	Gül & Tosunoğlu (2011)	listed
Leiolepis belliana rubritaeniata	115.616	n/a	n/a	3.4998	Arikan & Çiçek (2014)	listed
Lepidochelys olivacea	201.65	19.79	0.0981403	n/a	Arikan & Çiçek (2014)	listed
Leptotyphlops macrorhynchus	115.75	25.58	0.220994	n/a	Arikan & Çiçek (2014)	listed
Liasis fuscus	15.8179	4.90874	0.310328	n/a	Vilcins et al (2009)	listed
Lissemys punctata punctata	185.35	25.78	0.139088	n/a	Dilrukshi et al (2019)	listed
Mabuya aurata	59.55	12.65	0.212427	n/a	Vaissi et al (2013)	listed
Mabuya capensis	101.533	25.9868	0.255944	3.16824	Paperna & de Matos (1993)	measured from the figure
Macrovipera lebetina	133.11	24.87	0.186838	3.81294	Arikan & Çiçek (2014)	listed
Malpolon i. insignitus	73.45	10.55	0.143635	n/a	Parto et al (2013)	listed
Malpolon insignitus	133.6	28.17	0.210853	n/a	Arikan & Çiçek (2014)	listed
Mauremys caspica	177.64	35.64	0.20063	n/a	Arikan & Çiçek (2014)	listed
Mauremys rivulata	182.74	31.22	0.170844	n/a	Arikan & Çiçek (2014)	listed
Mauremys rivulata	184.3	29.74	0.161367	n/a	Ugurtas et al (2003)	listed
Mediodactylus heterocercus	111.817	27.2897	0.244057	n/a	Uca et al (2017)	listed
Mediodactylus kotschyi	120.246	20.0861	0.167042	n/a	Uca et al (2017)	listed
Melanochelys trijuga parkeri	167.2	27.11	0.162141	5.23128	Dilrukshi et al (2019)	listed
Melanochelys trijuga thermalis	156.59	26.68	0.170381	5.23128	Dilrukshi et al (2019)	listed
Mesalina brevirostris	89.09	19.48	0.218655	n/a	Arikan & Çiçek (2014)	listed
Montivipera albizona	130.72	25.32	0.193696	n/a	Arikan & Çiçek (2014)	listed
Montivipera wagneri	105.71	39.19	0.370731	n/a	Arikan & Çiçek (2014)	listed
Montivipera xanthina	96.78	n/a	n/a	n/a	Arikan & Çiçek (2014)	listed
Naja kaouthia	123.577	n/a	n/a	n/a	Arikan & Çiçek (2014)	listed
Naja naja kaouthia	165.587	32.6772	0.197342	n/a	Stacy et al (2011)	measured from the figure
Naja siamensis	128.903	n/a	n/a	n/a	Arikan & Çiçek (2014)	listed
Naja sumatrana	129.85	n/a	n/a	n/a	Arikan & Çiçek (2014)	listed
Natrix natrix	134.46	28.49	0.211885	4.73394	Arikan & Çiçek (2014)	listed
Natrix tessellata	99.61	40.46	0.406184	3.51822	Arikan & Çiçek (2014)	listed
Oedura rhombifer	76.969	11.781	0.153061	n/a	Paperna & de Matos (1993)	listed
Ophiomorus punctatissimus	92.08	12.7	0.137924	n/a	Arikan & Çiçek (2014)	listed
Ophisops elegans	73.27	19.63	0.267913	2.89194	Arikan & Çiçek (2014)	listed
Parvilacerta parva	85.8	19.15	0.223193	n/a	Arikan & Çiçek (2014)	listed
Phrynocephalus horvathi	112.77	22.01	0.195176	n/a	Gül & Tosunoğlu (2011)	listed
Phyllodactylus marmoratus	129.591	7.85398	0.0606061	n/a	Paperna & de Matos (1993)	listed
Physignathus cocincinus	157.968	29.2032	0.184868	3.42612	Stacy et al (2011)	measured from the figure
Physignathus cocincinus	99.587	18.1649	0.182403	3.42612	Ursula et al (2014)	measured from the figure
Platyceps collaris	113.63	26.42	0.232509	n/a	Arikan & Çiçek (2014)	listed
Platyceps n. najadum	70.44	8.87	0.125923	n/a	Parto et al (2013)	listed
Platyceps najadum	124.5	33.32	0.267631	n/a	Arikan & Çiçek (2014)	listed
Platyceps ventromaculatus	133.6	24.33	0.182111	n/a	Arikan & Çiçek (2014)	listed
Podarcis hispanica	43.6836	6.34566	0.145264	2.19198	Maia et al (2014)	measured from the figure
Podarcis muralis	92.46	21.74	0.235129	3.1314	Arikan & Çiçek (2014)	listed
Podarcis siculus	87.41	21.69	0.248141	4.0524	Arikan & Çiçek (2014)	listed
Pogona vitticeps	459.014	75.3401	0.164135	3.33402	Grosset et al (2014)	measured from the figure
Psammophilus blanfordanus	104.69	24.76	0.236508	n/a	Arikan & Çiçek (2014)	listed
Ptychadema anchietae	106.029	7.85398	0.0740741	n/a	Paperna & de Matos (1993)	listed
Ptyodactylus hasselquisti	131.207	23.4409	0.178657	3.48138	Paperna & de Matos (1993)	measured from the figure
Ptyodactylus hasselquistii	113.097	15.708	0.138889	3.48138	Paperna & de Matos (1993)	listed
Python brongersmai	31.3117	5.25645	0.167875	n/a	Stacy et al (2011)	measured from the figure
Rhinoclemmys funera	221.914	26.4226	0.119067	n/a	lRossow et al (2013)	listed
Rhynchocalamus melanocephalus	138.88	27.88	0.200749	n/a	Arikan & Çiçek (2014)	listed
Sitana ponticeriana	119.9	26.2	0.218515	n/a	Gül & Tosunoğlu (2011)	listed
Spalerosophis diadema	118.1	24.98	0.211516	n/a	Arikan & Çiçek (2014)	listed
Sphenodon punctatus	252.898	38.7106	0.153068	9.21	Desser (1978)	listed
Stellagama stellio	120.71	27.08	0.224339	n/a	Arikan & Çiçek (2014)	listed
Stenodactylus grandiceps	137.028	21.7359	0.158624	n/a	Uca et al (2017)	listed
Tarentola mauritanica	134.711	32.5736	0.241803	4.66026	Paperna & de Matos (1993)	measured from the figure
Tarentola mauritanica	100.531	18.8496	0.1875	4.66026	Paperna & de Matos (1993)	listed
Telescopus fallax	148.8	29.87	0.200739	3.44454	Arikan & Çiçek (2014)	listed
Telescopus nigriceps	152.14	28.73	0.188839	n/a	Arikan & Çiçek (2014)	listed
Testudo graeca	139.38	15.54	0.111494	10.0205	Tosunoglu et al (2005)	listed
Testudo graeca	163.81	23.6	0.144069	10.0205	Arikan & Çiçek (2014)	listed
Testudo graeca ibera	163	28.6	0.17546	10.0205	Ugurtas et al (2003)	listed
Testudo h. hermanni	174.9	29.19	0.166895	6.50226	Ugurtas et al (2003)	listed
Testudo hermanni	149.06	17.73	0.118945	6.50226	Tosunoglu et al (2005)	listed
Thamnophis sauritus sackenii	151.108	29.6705	0.196353	3.94188	Stacy et al (2011)	measured from the figure
Timon princeps	99.27	18.89	0.190289	n/a	Arikan & Çiçek (2014)	listed
Trachemys scripta elegans	204.9	25.2	0.122987	5.4339	Arizza et al (2014)	listed
Trachylepis aurata	84.88	10.02	0.118049	n/a	Arikan & Çiçek (2014)	listed
Trachylepis vittata	83.77	12.06	0.143966	n/a	Arikan & Çiçek (2014)	listed
Trapelus lessonae	100.78	24.83	0.246378	n/a	Arikan & Çiçek (2014)	listed
Trapelus lessonae	104.16	18.72	0.179724	n/a	Gül & Tosunoğlu (2011)	listed
Typhlops vermicularis	118.76	25.93	0.21834	3.61032	Arikan & Çiçek (2014)	listed
Varanus albigularis	121.081	17.4342	0.143987	n/a	Cook et al (2016)	measured from the figure
Varanus exanthematicus	144.77	n/a	n/a	4.47606	Frýdlová et al (2013)	listed
Varanus griseus	130.33	26.12	0.200414	2.19198	Arikan & Çiçek (2014)	listed
Varanus indicus	136.66	n/a	n/a	n/a	Frýdlová et al (2013)	listed
Varanus komodoensis	184.726	29.9757	0.162272	3.55506	Arikan & Çiçek (2014)	listed
Varanus panoptes	30.8033	5.49779	0.17848	n/a	Vilcins et al (2009)	listed
Vipera ammodytes	182.412	29.6155	0.162355	3.29718	Lisičić et al (2013)	listed
Vipera eriwanensis	101.16	40.77	0.403025	3.29718	Arikan & Çiçek (2014)	listed
Walterinnesia morgani	129.12	28.52	0.22088	n/a	Arikan & Çiçek (2014)	listed
Xenagama batillifera	140.829	22.3279	0.158546	n/a	Ursula et al (2014)	measured from the figure
Zamenis hohenackeri	137.55	29.53	0.214686	n/a	Arikan & Çiçek (2014)	listed
Zamenis longissimus	73.83	23.63	0.32006	n/a	Arikan & Çiçek (2014)	listed
Species	cell area (μm2)	nuclear area (μm2)	N/C area ratio	Genome size (Gb)	Refferences	Collection method
Ave
Aburria pipile	73.86	n/a	n/a	n/a	Cell Size Database	listed (Cell Size Database)
Acanthis cannabina	57.44	n/a	n/a	n/a	Cell Size Database	listed (Cell Size Database)
Acanthis flammea	48.5	n/a	n/a	n/a	Cell Size Database	listed (Cell Size Database)
Accipiter cooperii	90.97	11.69	0.128504	n/a	Cell Size Database	listed (Cell Size Database)
Accipiter nisus	71.27	17.28	0.242458	2.06304	Cell Size Database	listed (Cell Size Database)
Acrocephalus schoenobaenus	71.26	n/a	n/a	n/a	Cell Size Database	listed (Cell Size Database)
Aegithalos caudatus	51.91	9.9	0.190715	n/a	Cell Size Database	listed (Cell Size Database)
Aegyptius tracheliotus	79.78	11.88	0.14891	n/a	Cell Size Database	listed (Cell Size Database)
Agapornis cana	57.78	n/a	n/a	n/a	Cell Size Database	listed (Cell Size Database)
Agapornis pullaria	57.89	n/a	n/a	n/a	Cell Size Database	listed (Cell Size Database)
Agapornis roseicollis	65.85	9.62	0.14609	2.26566	Andrews & Gregory (2009)	listed
Aix galericulata	76.4	n/a	n/a	n/a	Cell Size Database	listed (Cell Size Database)
Aix sponsa	62.08	n/a	n/a	n/a	Cell Size Database	listed (Cell Size Database)
Alauda arvensis	57.76	10.56	0.182825	n/a	Cell Size Database	listed (Cell Size Database)
Alcedo atthis	64.6	n/a	n/a	2.5788	Cell Size Database	listed (Cell Size Database)
Alisterus amboinensis	59.95	n/a	n/a	n/a	Cell Size Database	listed (Cell Size Database)
Alisterus scapularis	62.68	n/a	n/a	n/a	Cell Size Database	listed (Cell Size Database)
Alopochen aegyptiacus	70.73	n/a	n/a	n/a	Cell Size Database	listed (Cell Size Database)
Amadina fasciata	58.03	n/a	n/a	1.91568	Cell Size Database	listed (Cell Size Database)
Amandava amandava	47.06	n/a	n/a	n/a	Cell Size Database	listed (Cell Size Database)
Amazilia edward	53.72	8.95	0.166605	n/a	Cell Size Database	listed (Cell Size Database)
Amazilia tzacatl	56.3	11.32	0.201066	n/a	Cell Size Database	listed (Cell Size Database)
Amazona aestiva	77.4	12.25	0.158269	2.96562	Andrews & Gregory (2009)	listed
Amazona albifrons	71.07	n/a	n/a	2.70774	Cell Size Database	listed (Cell Size Database)
Amazona amazonica	78.94	11.63	0.147327	2.54196	Andrews & Gregory (2009)	listed
Amazona amazonica	73.46	n/a	n/a	2.59722	Cell Size Database	listed (Cell Size Database)
Amazona auropalliata	79.62	13.25	0.166415	3.2235	Andrews & Gregory (2009)	listed
Amazona autumnalis	67.39	11.3	0.167681	2.763	Andrews & Gregory (2009)	listed
Amazona autumnalis	82.25	14.61	0.177629	2.763	Cell Size Database	listed (Cell Size Database)
Amazona barbadensis	75.89	12.55	0.165371	2.87352	Andrews & Gregory (2009)	listed
Amazona collaria	71.27	12.08	0.169496	2.81826	Andrews & Gregory (2009)	listed
Amazona dufresniana	65.93	n/a	n/a	n/a	Cell Size Database	listed (Cell Size Database)
Amazona farinosa	78.77	13.65	0.173289	3.00246	Andrews & Gregory (2009)	listed
Amazona finschi	77.55	13.78	0.177692	2.83668	Andrews & Gregory (2009)	listed
Amazona imperialis	67.39	n/a	n/a	n/a	Cell Size Database	listed (Cell Size Database)
Amazona leucocephala	70.51	13.34	0.189193	3.0393	Andrews & Gregory (2009)	listed
Amazona leucocephala	66.32	n/a	n/a	2.91036	Cell Size Database	listed (Cell Size Database)
Amazona ochrocephala	79.7	13.02	0.163363	3.05772	Andrews & Gregory (2009)	listed
Amazona tucumana	60.24	10.88	0.180611	2.70774	Andrews & Gregory (2009)	listed
Amazona ventralis	85.21	16.11	0.189062	3.0393	Andrews & Gregory (2009)	listed
Amazona viridigenalis	74.49	13.08	0.175594	2.83668	Andrews & Gregory (2009)	listed
Ammoperdix griseogularis	79.87	10.4	0.130212	n/a	Cell Size Database	listed (Cell Size Database)
Anas acuta	49.6341	10.1445	0.204385	n/a	Inumaru et al (2017)	measured from the figure
Anas acuta	66.23	n/a	n/a	n/a	Cell Size Database	listed (Cell Size Database)
Anas crecca	53.51	n/a	n/a	n/a	Cell Size Database	listed (Cell Size Database)
Anas penelope	61.69	n/a	n/a	n/a	Cell Size Database	listed (Cell Size Database)
Anas querquedula	65.73	n/a	n/a	n/a	Cell Size Database	listed (Cell Size Database)
Anhinga anhinga	101.99	15.32	0.150211	n/a	Cell Size Database	listed (Cell Size Database)
Anodorhynchus hyacinthinus	62.79	8.57	0.136487	2.3946	Andrews & Gregory (2009)	listed
Anthrocothorax nigricollis	53.78	10.62	0.197471	n/a	Cell Size Database	listed (Cell Size Database)
Anthropoides paradisea	75.21	n/a	n/a	2.763	Cell Size Database	listed (Cell Size Database)
Anthropoides virgo	71.91	n/a	n/a	2.43144	Cell Size Database	listed (Cell Size Database)
Apus apus	66.4	11.88	0.178916	n/a	Cell Size Database	listed (Cell Size Database)
Aquila audax	78.51	n/a	n/a	n/a	Cell Size Database	listed (Cell Size Database)
Aquila chrysaetos	72.97	n/a	n/a	n/a	Cell Size Database	listed (Cell Size Database)
Ara ararauna	62.6	n/a	n/a	2.72616	Cell Size Database	listed (Cell Size Database)
Ara chloropterus	78.92	11.49	0.14559	2.52354	Andrews & Gregory (2009)	listed
Ara macao	55.94	n/a	n/a	2.46828	Cell Size Database	listed (Cell Size Database)
Ara severa	61.57	n/a	n/a	2.46828	Cell Size Database	listed (Cell Size Database)
Ara severus	67.6	11.7	0.173077	2.46828	Andrews & Gregory (2009)	listed
Aratinga acuticaudata	60.39	10.45	0.173042	2.37618	Andrews & Gregory (2009)	listed
Aratinga solstitialis	72.38	13.59	0.187759	2.52354	Andrews & Gregory (2009)	listed
Aratinga solstitialis	59.39	n/a	n/a	2.50512	Cell Size Database	listed (Cell Size Database)
Ardea cinerea	75.87	n/a	n/a	2.56038	Cell Size Database	listed (Cell Size Database)
Ardea herodias	83.11	13.67	0.164481	2.70774	Cell Size Database	listed (Cell Size Database)
Arremonops conirostris	55.27	9.2	0.166456	n/a	Cell Size Database	listed (Cell Size Database)
Asio clamator	82.85	13.9	0.167773	n/a	Cell Size Database	listed (Cell Size Database)
Asio flammeus	71.99	11.88	0.165023	n/a	Cell Size Database	listed (Cell Size Database)
Athene cunicularia	86.38	13.36	0.154665	n/a	Cell Size Database	listed (Cell Size Database)
Attila spadiceus	63.76	8.51	0.133469	n/a	Cell Size Database	listed (Cell Size Database)
Aulacorhynchus prasinus	80.42	16.4	0.203929	3.07614	Cell Size Database	listed (Cell Size Database)
Aythya marila	56.528	15.4267	0.272904	n/a	Inumaru et al (2017)	measured from the figure
Balearica pavonina	72.17	12.99	0.179992	2.79984	Cell Size Database	listed (Cell Size Database)
Balearica regulorum	78.41	n/a	n/a	2.6709	Cell Size Database	listed (Cell Size Database)
Basileuterus rufifrons	54.19	11.44	0.211109	n/a	Cell Size Database	listed (Cell Size Database)
Bolborhynchus lineola	55.83	9.72	0.1741	2.52354	Andrews & Gregory (2009)	listed
Bombycilla cedrorum	60.37	10.3	0.170615	2.28408	Cell Size Database	listed (Cell Size Database)
Bombycilla garrulus	59.39	n/a	n/a	n/a	Cell Size Database	listed (Cell Size Database)
Branta sandvicensis	70.73	n/a	n/a	n/a	Cell Size Database	listed (Cell Size Database)
Brotogeris jugularis	73.18	13.67	0.1868	n/a	Cell Size Database	listed (Cell Size Database)
Bubo virginianus	68.96	n/a	n/a	n/a	Cell Size Database	listed (Cell Size Database)
Buceros rhinoceros	92.83	n/a	n/a	n/a	Cell Size Database	listed (Cell Size Database)
Buteo jamaicensis	74.9501	12.9465	0.172735	n/a	Jones (2015)	measured from the figure
Buteo jamaicensis borealis	69.72	11.39	0.163368	n/a	Cell Size Database	listed (Cell Size Database)
Buteo lagopus	74.13	n/a	n/a	n/a	Cell Size Database	listed (Cell Size Database)
Buteo platypterus	81.94	12.41	0.151452	n/a	Cell Size Database	listed (Cell Size Database)
Buteo swainsonii	74.13	n/a	n/a	n/a	Cell Size Database	listed (Cell Size Database)
Butoroides striatus virescens	84.74	13.67	0.161317	n/a	Cell Size Database	listed (Cell Size Database)
Cacatua alba	76.29	11.06	0.144973	2.35776	Andrews & Gregory (2009)	listed
Cacatua galerita	69.84	11.62	0.16638	2.54196	Andrews & Gregory (2009)	listed
Cacatua galerita	74.87	n/a	n/a	2.91036	Cell Size Database	listed (Cell Size Database)
Cacatua goffini	74.88	13.68	0.182692	2.68932	Andrews & Gregory (2009)	listed
Cacatua haematuropygia	63.52	n/a	n/a	n/a	Cell Size Database	listed (Cell Size Database)
Cacatua moluccensis	73.48	13.05	0.177599	2.56038	Andrews & Gregory (2009)	listed
Cacatua sulphurea	74.23	12.07	0.162603	2.63406	Andrews & Gregory (2009)	listed
Cacatua sulphurea	67.67	n/a	n/a	2.63406	Cell Size Database	listed (Cell Size Database)
Cacicus holosericeus	59.22	13.43	0.226781	n/a	Cell Size Database	listed (Cell Size Database)
Caloenas nicobarica	64.34	n/a	n/a	2.83668	Cell Size Database	listed (Cell Size Database)
Campephilus guatemalensis	77.5	11.78	0.152	n/a	Cell Size Database	listed (Cell Size Database)
Campylopterus hemileucurus	48.82	7.07	0.144818	n/a	Cell Size Database	listed (Cell Size Database)
Cardinalis cardinalis	56.03	9.32	0.166339	2.52354	Cell Size Database	listed (Cell Size Database)
Carduelis carduelis	47.06	n/a	n/a	n/a	Cell Size Database	listed (Cell Size Database)
Carduelis chloris	63.06	n/a	n/a	n/a	Cell Size Database	listed (Cell Size Database)
Carduelis spinus	59.19	n/a	n/a	n/a	Cell Size Database	listed (Cell Size Database)
Cathartes aura	82.47	11.31	0.137141	n/a	Cell Size Database	listed (Cell Size Database)
Cathartes aura	73.02	n/a	n/a	n/a	Cell Size Database	listed (Cell Size Database)
Catharus guttatus faxoni	51.78	9.28	0.17922	2.5788	Cell Size Database	listed (Cell Size Database)
Cereopsis novaehollandiae	79.7	n/a	n/a	2.61564	Cell Size Database	listed (Cell Size Database)
Certhia familiaris	54.96	n/a	n/a	n/a	Cell Size Database	listed (Cell Size Database)
Chalcopsitta atra	65.87	12.82	0.194626	2.3025	Andrews & Gregory (2009)	listed
Chamaepetes unicolor	81.58	14.29	0.175165	n/a	Cell Size Database	listed (Cell Size Database)
Charadrius wilsonia	73.39	10.93	0.14893	n/a	Cell Size Database	listed (Cell Size Database)
Chlamydotis undulata	87.44	n/a	n/a	n/a	Cell Size Database	listed (Cell Size Database)
Chloephaga picta leucoptera	70.73	n/a	n/a	n/a	Cell Size Database	listed (Cell Size Database)
Chloroceryle aenea	66.3	14.8	0.223228	n/a	Cell Size Database	listed (Cell Size Database)
Chloroceryle amazona	84.61	14.69	0.17362	n/a	Cell Size Database	listed (Cell Size Database)
Chlorospingus pileatus	59.54	12.18	0.204568	n/a	Cell Size Database	listed (Cell Size Database)
Chrysolophus pictus	63.34	n/a	n/a	2.22882	Cell Size Database	listed (Cell Size Database)
Ciconia nigra	82.45	n/a	n/a	n/a	Cell Size Database	listed (Cell Size Database)
Coccothraustes coccothraustes	65.47	10.4	0.158851	n/a	Cell Size Database	listed (Cell Size Database)
Colinus virginianus	57.24	n/a	n/a	n/a	Cell Size Database	listed (Cell Size Database)
Columba corensis	63.37	n/a	n/a	n/a	Cell Size Database	listed (Cell Size Database)
Columba guinea	60.97	n/a	n/a	n/a	Cell Size Database	listed (Cell Size Database)
Columba leucocephala	65.19	n/a	n/a	n/a	Cell Size Database	listed (Cell Size Database)
Columba palumbus	70.5	n/a	n/a	n/a	Cell Size Database	listed (Cell Size Database)
Columbina minuta	71.49	11.58	0.161981	n/a	Cell Size Database	listed (Cell Size Database)
Columbina talpacoti	63.77	12.06	0.189117	n/a	Cell Size Database	listed (Cell Size Database)
Contopus virens	63.55	11.78	0.185366	2.1183	Cell Size Database	listed (Cell Size Database)
Coracias garrulus	72.84	n/a	n/a	2.35776	Cell Size Database	listed (Cell Size Database)
Coracopsis nigra	61.04	n/a	n/a	n/a	Cell Size Database	listed (Cell Size Database)
Coracopsis vasa	63.66	n/a	n/a	n/a	Cell Size Database	listed (Cell Size Database)
Coragyps atratus	84.67	12.86	0.151884	n/a	Cell Size Database	listed (Cell Size Database)
Corapipo leucorrhoa	53.18	9.21	0.173185	n/a	Cell Size Database	listed (Cell Size Database)
Corvus corax	64.6	n/a	n/a	2.22882	Cell Size Database	listed (Cell Size Database)
Corvus frugilegus	83.71	12.13	0.144905	n/a	Cell Size Database	listed (Cell Size Database)
Corvus monedula	54.21	11.88	0.219148	2.3025	Cell Size Database	listed (Cell Size Database)
Corvus tristis	61.01	n/a	n/a	n/a	Cell Size Database	listed (Cell Size Database)
Cotinga ridgwayi	63.94	10.23	0.159994	n/a	Cell Size Database	listed (Cell Size Database)
Crax mitu	72.41	n/a	n/a	n/a	Cell Size Database	listed (Cell Size Database)
Crax rubra	69.39	n/a	n/a	n/a	Cell Size Database	listed (Cell Size Database)
Crotophaga ani	69.91	13.21	0.188957	2.46828	Cell Size Database	listed (Cell Size Database)
Crotophaga major	76.34	14.69	0.192429	n/a	Cell Size Database	listed (Cell Size Database)
Crypturellus soui	81.24	9.05	0.111398	n/a	Cell Size Database	listed (Cell Size Database)
Cuculus canorus	69.4	n/a	n/a	n/a	Cell Size Database	listed (Cell Size Database)
Cyanocitta cristata	83.93	11.84	0.14107	2.63406	Cell Size Database	listed (Cell Size Database)
Cyanocitta cristata	70.69	n/a	n/a	2.63406	Cell Size Database	listed (Cell Size Database)
Cyanocorax chrysops	59.58	n/a	n/a	n/a	Cell Size Database	listed (Cell Size Database)
Cyanocorax cristatellus	58.66	n/a	n/a	n/a	Cell Size Database	listed (Cell Size Database)
Cyanoliseus patagonus	69.93	11.78	0.168454	2.43144	Andrews & Gregory (2009)	listed
Cyanoliseus patagonus	59.12	n/a	n/a	2.41302	Cell Size Database	listed (Cell Size Database)
Cyanopica cyanus	58.1625	13.1311	0.225766	n/a	Inumaru et al (2017)	measured from the figure
Cyanoramphus novaezelandiae	57.32	n/a	n/a	n/a	Cell Size Database	listed (Cell Size Database)
Cyclarhis gujanensis	61.17	12.05	0.196992	2.61564	Cell Size Database	listed (Cell Size Database)
Cygnus atratus	75.99	n/a	n/a	2.6709	Cell Size Database	listed (Cell Size Database)
Dacelo novaeguineae	67.55	n/a	n/a	n/a	Cell Size Database	listed (Cell Size Database)
Dacnis cayana	72.65	15.58	0.214453	2.6709	Cell Size Database	listed (Cell Size Database)
Dacnis venusta	52.78	7.92	0.150057	n/a	Cell Size Database	listed (Cell Size Database)
Damophila julie	52.22	10.62	0.20337	n/a	Cell Size Database	listed (Cell Size Database)
Delichon urbica	58.38	n/a	n/a	n/a	Cell Size Database	listed (Cell Size Database)
Dendrocincla homochroa	62.09	9.75	0.15703	n/a	Cell Size Database	listed (Cell Size Database)
Dendrocygna arborea	70.46	n/a	n/a	n/a	Cell Size Database	listed (Cell Size Database)
Dendrocygna autumnalis	70.26	n/a	n/a	n/a	Cell Size Database	listed (Cell Size Database)
Dendrocygna viduata	79.67	n/a	n/a	2.52354	Cell Size Database	listed (Cell Size Database)
Dendroica caerulescens	55.36	11.03	0.199241	2.5788	Cell Size Database	listed (Cell Size Database)
Dendroica coronata	51.58	9.83	0.190578	2.35776	Cell Size Database	listed (Cell Size Database)
Dendroica discolor	52.82	8.25	0.156191	n/a	Cell Size Database	listed (Cell Size Database)
Dendroica dominica	53.46	10.08	0.188552	2.5788	Cell Size Database	listed (Cell Size Database)
Dendroica fusca	50.1	9.4	0.187625	n/a	Cell Size Database	listed (Cell Size Database)
Dendroica magnolia	53.74	9.78	0.181987	2.6709	Cell Size Database	listed (Cell Size Database)
Dendroica pensylvanica	59.73	10.19	0.170601	n/a	Cell Size Database	listed (Cell Size Database)
Dendroica pinus	44.64	9.26	0.207437	n/a	Cell Size Database	listed (Cell Size Database)
Dendroica virens	53.83	9.49	0.176296	2.41302	Cell Size Database	listed (Cell Size Database)
Deroptyus accipitrinus	82.76	12.81	0.154785	2.63406	Andrews & Gregory (2009)	listed
Diopsittaca nobilis	62.49	10.84	0.173468	2.44986	Andrews & Gregory (2009)	listed
Dolichonyx oryzivorus	50.67	n/a	n/a	2.43144	Cell Size Database	listed (Cell Size Database)
Dromaius novaehollandiae	98.92	n/a	n/a	3.00246	Cell Size Database	listed (Cell Size Database)
Dryocopus lineatus	85.36	15.58	0.182521	3.07614	Cell Size Database	listed (Cell Size Database)
Eclectus roratus	72.25	9.83	0.136055	2.63406	Andrews & Gregory (2009)	listed
Ectopistes migratoria	57.38	n/a	n/a	n/a	Cell Size Database	listed (Cell Size Database)
Egretta alba	93.07	17.37	0.186634	n/a	Cell Size Database	listed (Cell Size Database)
Egretta alba	83.96	n/a	n/a	n/a	Cell Size Database	listed (Cell Size Database)
Egretta caerulea	73.39	14.37	0.195803	n/a	Cell Size Database	listed (Cell Size Database)
Egretta thula	79.22	10.62	0.134057	n/a	Cell Size Database	listed (Cell Size Database)
Emberiza citrinella	55.41	10.56	0.190579	n/a	Cell Size Database	listed (Cell Size Database)
Empidonax flaviventris	55.61	9.4	0.169034	n/a	Cell Size Database	listed (Cell Size Database)
Enicognathus leptorhynchus	62.36	n/a	n/a	2.35776	Cell Size Database	listed (Cell Size Database)
Erithacus rubecula	53.19	n/a	n/a	3.35244	Cell Size Database	listed (Cell Size Database)
Estrilda astrild	47.03	n/a	n/a	2.2104	Cell Size Database	listed (Cell Size Database)
Eulabeornis cajaneus	72.95	14.25	0.195339	n/a	Cell Size Database	listed (Cell Size Database)
Falco peregrinus	68.48	n/a	n/a	2.6709	Cell Size Database	listed (Cell Size Database)
Falco sparverius	67.65	9.57	0.141463	2.63406	Cell Size Database	listed (Cell Size Database)
Falco subbuteo	79.08	n/a	n/a	n/a	Cell Size Database	listed (Cell Size Database)
Falco tinnunculus	76.78	n/a	n/a	2.83668	Cell Size Database	listed (Cell Size Database)
Francolinus francolinus	59.54	n/a	n/a	n/a	Cell Size Database	listed (Cell Size Database)
Fringilla coelebs	54.42	n/a	n/a	2.06304	Cell Size Database	listed (Cell Size Database)
Fulica americana	67.15	7.59	0.113031	n/a	Cell Size Database	listed (Cell Size Database)
Fulica americana	68.94	12.05	0.17479	n/a	Cell Size Database	listed (Cell Size Database)
Fulica atra	62.919	13.6912	0.217601	n/a	Inumaru et al (2017)	measured from the figure
Fulica atra	83.56	n/a	n/a	n/a	Cell Size Database	listed (Cell Size Database)
Gallinago gallinago	64.47	n/a	n/a	n/a	Cell Size Database	listed (Cell Size Database)
Gallinula chlorphus	64.23	n/a	n/a	2.81826	Cell Size Database	listed (Cell Size Database)
Gallinula martinica	86.99	15.26	0.175422	n/a	Cell Size Database	listed (Cell Size Database)
Gallus domesticus	69.55	9.9	0.142344	2.35776	Cell Size Database	listed (Cell Size Database)
Gallus gallus	67.9792	20.2699	0.298178	2.3025	Noleto et al (2009)	measured from the figure
Garrulax canorus	56.48	n/a	n/a	n/a	Cell Size Database	listed (Cell Size Database)
Garrulus glandarius	63.31	11.88	0.187648	2.28408	Cell Size Database	listed (Cell Size Database)
Geothlypis chiriquensis	55.14	8.33	0.15107	n/a	Cell Size Database	listed (Cell Size Database)
Geotrygon linearis chiriquensis	72.24	14.37	0.19892	n/a	Cell Size Database	listed (Cell Size Database)
Geotrygon montana	61.3	7.92	0.129201	2.78142	Cell Size Database	listed (Cell Size Database)
Geotrygon mystacea	68.7	n/a	n/a	n/a	Cell Size Database	listed (Cell Size Database)
Geranoaetus melanoleucus	78.26	n/a	n/a	n/a	Cell Size Database	listed (Cell Size Database)
Glaucidium passerinum	75.61	n/a	n/a	n/a	Cell Size Database	listed (Cell Size Database)
Glaucis hirsuta	66.11	13.63	0.206172	n/a	Cell Size Database	listed (Cell Size Database)
Goura cristata	74.28	n/a	n/a	2.56038	Cell Size Database	listed (Cell Size Database)
Gracula religiosa	58.6	n/a	n/a	n/a	Cell Size Database	listed (Cell Size Database)
Graydidascalus brachyurus	59.6	n/a	n/a	n/a	Cell Size Database	listed (Cell Size Database)
Guiraca caerulea	59.16	n/a	n/a	n/a	Cell Size Database	listed (Cell Size Database)
Gymnorhina tibicen	61.47	n/a	n/a	n/a	Cell Size Database	listed (Cell Size Database)
Gypaetus barbatus	77.34	n/a	n/a	n/a	Cell Size Database	listed (Cell Size Database)
Gypohierax angolensis	95.04	n/a	n/a	n/a	Cell Size Database	listed (Cell Size Database)
Gyps coprotheres	84.64	n/a	n/a	n/a	Cell Size Database	listed (Cell Size Database)
Gyps fulvus	81.51	n/a	n/a	n/a	Cell Size Database	listed (Cell Size Database)
Haematopus ostralegus	66.85	17.59	0.263126	n/a	Cell Size Database	listed (Cell Size Database)
Haliaeetus albicilla	81.72	n/a	n/a	n/a	Cell Size Database	listed (Cell Size Database)
Haliaeetus leucocephalus	78.3	n/a	n/a	2.63406	Cell Size Database	listed (Cell Size Database)
Heliodoxa jacula	60.86	9.9	0.162668	n/a	Cell Size Database	listed (Cell Size Database)
Heliornis fulica	74.22	12.96	0.174616	n/a	Cell Size Database	listed (Cell Size Database)
Helmitheros vermivorus	53.72	9.92	0.184661	n/a	Cell Size Database	listed (Cell Size Database)
Himantopus mexicanus	69.37	11.39	0.164192	n/a	Cell Size Database	listed (Cell Size Database)
Hirundo rustica	59.39	13.86	0.233373	2.41302	Cell Size Database	listed (Cell Size Database)
Hypisipetes amaurotis	65.9768	13.0025	0.197077	n/a	Inumaru et al (2017)	measured from the figure
Hypisipetes amaurotis	66.1283	13.3056	0.201208	n/a	Inumaru et al (2017)	measured from the figure
Icterus galbula	59.38	9.16	0.154261	2.26566	Cell Size Database	listed (Cell Size Database)
Icterus mesomelas	70.99	12.53	0.176504	n/a	Cell Size Database	listed (Cell Size Database)
Ixobrychus minutus minutus	66.43	n/a	n/a	n/a	Cell Size Database	listed (Cell Size Database)
Jacana spinosa	80.7	17.15	0.212515	n/a	Cell Size Database	listed (Cell Size Database)
Junco hyemalis	53.89	10.08	0.187048	2.3946	Cell Size Database	listed (Cell Size Database)
Lanius collurio	58.59	n/a	n/a	2.22882	Cell Size Database	listed (Cell Size Database)
Lanius excubitor	47.84	n/a	n/a	n/a	Cell Size Database	listed (Cell Size Database)
Larus canus	86.1142	13.1954	0.153231	n/a	Inumaru et al (2017)	measured from the figure
Larus canus	66.9	13.36	0.199701	n/a	Cell Size Database	listed (Cell Size Database)
Larus ridibundus	60.41	n/a	n/a	3.35244	Cell Size Database	listed (Cell Size Database)
Laterallus albigularis	72.1	12.66	0.175589	n/a	Cell Size Database	listed (Cell Size Database)
Lepidocolaptes affinis	58.06	12.25	0.210989	n/a	Cell Size Database	listed (Cell Size Database)
Leptoptilos crumeniferus	78.78	n/a	n/a	2.8551	Cell Size Database	listed (Cell Size Database)
Limosa limosa melanuroides	80.15	n/a	n/a	n/a	Cell Size Database	listed (Cell Size Database)
Lonchura malacca	51.55	n/a	n/a	n/a	Cell Size Database	listed (Cell Size Database)
Lophotriccus pileatus	57.81	8.12	0.14046	2.08146	Cell Size Database	listed (Cell Size Database)
Lophura nycthemera	77.38	15.83	0.204575	n/a	Cell Size Database	listed (Cell Size Database)
Lorius domicellus	58.58	n/a	n/a	n/a	Cell Size Database	listed (Cell Size Database)
Loxia curvirostra	53.56	n/a	n/a	n/a	Cell Size Database	listed (Cell Size Database)
Luscinia megarhynchos	60.77	10.56	0.17377	n/a	Cell Size Database	listed (Cell Size Database)
Manacus manacus vitellinus	62.41	13.21	0.211665	n/a	Cell Size Database	listed (Cell Size Database)
Melanerpes carolinus	72.21	11.63	0.161058	n/a	Cell Size Database	listed (Cell Size Database)
Melanerpes chrysauchen	67.08	10.06	0.14997	n/a	Cell Size Database	listed (Cell Size Database)
Melanerpes erythrocephalus	80.56	11.79	0.146351	n/a	Cell Size Database	listed (Cell Size Database)
Melanerpes formicivorus	63.79	14.07	0.220567	3.11298	Cell Size Database	listed (Cell Size Database)
Melanerpes rubricapillus	78.55	11.5	0.146404	n/a	Cell Size Database	listed (Cell Size Database)
Meleagris gallopavo	68.87	n/a	n/a	2.5788	Cell Size Database	listed (Cell Size Database)
Melopsittacus undulatus	54.11	8.99	0.166143	2.24724	Andrews & Gregory (2009)	listed
Melospiza georgiana	50.42	9.75	0.193376	2.74458	Cell Size Database	listed (Cell Size Database)
Melospiza melodia	53.16	9.74	0.18322	2.63406	Cell Size Database	listed (Cell Size Database)
Milvus milvus	71.36	n/a	n/a	2.763	Cell Size Database	listed (Cell Size Database)
Mimus polyglottos	53.04	8.13	0.153281	2.24724	Cell Size Database	listed (Cell Size Database)
Mimus polyglottos	61.08	n/a	n/a	2.24724	Cell Size Database	listed (Cell Size Database)
Mitrephanes phaeocercus	55.79	9.24	0.165621	n/a	Cell Size Database	listed (Cell Size Database)
Mniotilta varia	53.66	8.85	0.164927	2.37618	Cell Size Database	listed (Cell Size Database)
Mniotilta varia	50.83	8.66	0.170372	2.37618	Cell Size Database	listed (Cell Size Database)
Motacilla alba	64.51	11.88	0.184157	n/a	Cell Size Database	listed (Cell Size Database)
Myiarchus crinitus boreus	59.69	9.58	0.160496	2.43144	Cell Size Database	listed (Cell Size Database)
Myioborus miniatus	55.57	9.21	0.165737	2.56038	Cell Size Database	listed (Cell Size Database)
Myiopsitta monachus	58.93	n/a	n/a	n/a	Cell Size Database	listed (Cell Size Database)
Myiozetetes cayenensis	52.94	10.21	0.19286	n/a	Cell Size Database	listed (Cell Size Database)
Notharchus macrorhynchos	78.19	14.12	0.180586	n/a	Cell Size Database	listed (Cell Size Database)
Notiochelidon cyanoleuca	58.81	8.91	0.151505	n/a	Cell Size Database	listed (Cell Size Database)
Nucifraga caryocatactes	64.78	n/a	n/a	n/a	Cell Size Database	listed (Cell Size Database)
Numenius phaeops	61.48	n/a	n/a	n/a	Cell Size Database	listed (Cell Size Database)
Numida meleagris	55.88	n/a	n/a	2.26566	Cell Size Database	listed (Cell Size Database)
Nyctea scandiaca	80.62	14.85	0.184197	3.09456	Cell Size Database	listed (Cell Size Database)
Nyctibius griseus	86.17	16.71	0.193919	n/a	Cell Size Database	listed (Cell Size Database)
Nycticorax nycticorax	80.08	n/a	n/a	2.4867	Cell Size Database	listed (Cell Size Database)
Nyctidromus albicollis	88.66	16.33	0.184187	n/a	Cell Size Database	listed (Cell Size Database)
Nymphicus hollandicus	61.47	9.11	0.148202	2.35776	Andrews & Gregory (2009)	listed
Nymphicus hollandicus	56.2	n/a	n/a	2.68932	Cell Size Database	listed (Cell Size Database)
Odontophorus guttatus	63.55	9.39	0.147758	n/a	Cell Size Database	listed (Cell Size Database)
Orthopsittaca manilata	73.51	12.85	0.174806	2.72616	Andrews & Gregory (2009)	listed
Otis tarda	87.44	n/a	n/a	n/a	Cell Size Database	listed (Cell Size Database)
Otus atricapillus	82.61	n/a	n/a	n/a	Cell Size Database	listed (Cell Size Database)
Otus choliba	76.49	12.1	0.158191	n/a	Cell Size Database	listed (Cell Size Database)
Otus scops	81.44	n/a	n/a	2.5788	Cell Size Database	listed (Cell Size Database)
Pachycephala grisola	55.73	n/a	n/a	n/a	Cell Size Database	listed (Cell Size Database)
Pandion haliaetus carolinensis	77.98	14.39	0.184534	n/a	Cell Size Database	listed (Cell Size Database)
Parus bicolor	49.68	8.15	0.16405	n/a	Cell Size Database	listed (Cell Size Database)
Parus caeruleus	53.07	n/a	n/a	2.70774	Cell Size Database	listed (Cell Size Database)
Parus carolinensis	45.51	7.47	0.16414	2.763	Cell Size Database	listed (Cell Size Database)
Parus major	61.04	n/a	n/a	2.78142	Cell Size Database	listed (Cell Size Database)
Passer domesticus	49.3	9.81	0.198986	2.78142	Cell Size Database	listed (Cell Size Database)
Passerella iliaca	54.69	9.92	0.181386	n/a	Cell Size Database	listed (Cell Size Database)
Pavo cristatus	76.94	n/a	n/a	n/a	Cell Size Database	listed (Cell Size Database)
Pavo muticus	76.94	n/a	n/a	2.46828	Cell Size Database	listed (Cell Size Database)
Pelecanus occidentalis	86.99	13.44	0.154501	2.5788	Cell Size Database	listed (Cell Size Database)
Pelecanus ocnocrotalus	84.64	16.49	0.194825	2.3025	Cell Size Database	listed (Cell Size Database)
Penelope purpurescens	73.86	n/a	n/a	n/a	Cell Size Database	listed (Cell Size Database)
Perdicula argoondah	62.22	n/a	n/a	n/a	Cell Size Database	listed (Cell Size Database)
Phaethornis guy	61.37	8	0.130357	n/a	Cell Size Database	listed (Cell Size Database)
Phalacrocorax auritus	70.3529	10.7448	0.152727	n/a	Jones (2015)	measured from the figure
Phalacrocorax auritus	81.18	10.62	0.13082	2.63406	Cell Size Database	listed (Cell Size Database)
Phalacrocorax carbo	67.12	n/a	n/a	n/a	Cell Size Database	listed (Cell Size Database)
Phaps chalcoptera	56.5	n/a	n/a	n/a	Cell Size Database	listed (Cell Size Database)
Pharomachrus mocino	67.07	12.3	0.18339	n/a	Cell Size Database	listed (Cell Size Database)
Phasianus colchicus	64.1	12.62	0.19688	2.32092	Cell Size Database	listed (Cell Size Database)
Pheucticus tibialis	59.73	11.24	0.18818	n/a	Cell Size Database	listed (Cell Size Database)
Philydor striaticollis	57.01	8.91	0.156288	n/a	Cell Size Database	listed (Cell Size Database)
Piaya cayana	85	14.12	0.166118	n/a	Cell Size Database	listed (Cell Size Database)
Pica pica	77.1	10.72	0.13904	2.3025	Cell Size Database	listed (Cell Size Database)
Picoides minor	60	n/a	n/a	n/a	Cell Size Database	listed (Cell Size Database)
Picoides pubescens	58.03	10.84	0.1868	n/a	Cell Size Database	listed (Cell Size Database)
Picoides villosus	61.06	10.49	0.171798	2.54196	Cell Size Database	listed (Cell Size Database)
Pinicola enucleator	55.23	n/a	n/a	n/a	Cell Size Database	listed (Cell Size Database)
Pionites leucogaster	73.8	14.26	0.193225	2.54196	Andrews & Gregory (2009)	listed
Pionites melanocephala	64.93	n/a	n/a	2.33934	Cell Size Database	listed (Cell Size Database)
Pionites melanocephalus	64.52	12.15	0.188314	2.33934	Andrews & Gregory (2009)	listed
Pionus fuscus	76.84	13.39	0.174258	3.00246	Andrews & Gregory (2009)	listed
Pionus menstruus	64.61	n/a	n/a	n/a	Cell Size Database	listed (Cell Size Database)
Pionus senilis	61.29	10.2	0.166422	2.37618	Andrews & Gregory (2009)	listed
Pionus senilis	77.6	10.48	0.135052	2.37618	Cell Size Database	listed (Cell Size Database)
Pipilo erythrophthalmus	54.49	9.78	0.179482	2.8551	Cell Size Database	listed (Cell Size Database)
Piranga olivacea	57.85	9.57	0.165428	2.33934	Cell Size Database	listed (Cell Size Database)
Pitta sordida	51.97	n/a	n/a	n/a	Cell Size Database	listed (Cell Size Database)
Platalea leucorodia	75.71	n/a	n/a	2.3025	Cell Size Database	listed (Cell Size Database)
Platycercus caledonicus	61.47	n/a	n/a	n/a	Cell Size Database	listed (Cell Size Database)
Platycercus elegans	61.21	n/a	n/a	n/a	Cell Size Database	listed (Cell Size Database)
Platycercus eximius	59.37	n/a	n/a	n/a	Cell Size Database	listed (Cell Size Database)
Plectrophenax nivalis	50.12	n/a	n/a	n/a	Cell Size Database	listed (Cell Size Database)
Ploceus hypoxanthus	60.28	n/a	n/a	n/a	Cell Size Database	listed (Cell Size Database)
Podargus strigoides	86.34	n/a	n/a	n/a	Cell Size Database	listed (Cell Size Database)
Podiceps dominicus	86.08	12.53	0.145562	n/a	Cell Size Database	listed (Cell Size Database)
Podiceps sp.	79.13	n/a	n/a	n/a	Cell Size Database	listed (Cell Size Database)
Podilymbus podiceps	94.03	8.98	0.0955014	n/a	Cell Size Database	listed (Cell Size Database)
Poicephalus cryptoxanthus	62.91	12.07	0.191861	2.59722	Andrews & Gregory (2009)	listed
Poicephalus gulielmi	65.4	8.9	0.136086	2.43144	Andrews & Gregory (2009)	listed
Poicephalus meyeri	57.47	10.91	0.189838	2.32092	Andrews & Gregory (2009)	listed
Poicephalus robustus	68.55	10.24	0.14938	2.33934	Andrews & Gregory (2009)	listed
Poicephalus senegalus	64.21	9.98	0.155428	2.37618	Andrews & Gregory (2009)	listed
Polioptila caerulea	49.43	7.32	0.148088	2.54196	Cell Size Database	listed (Cell Size Database)
Polyborus plancus	96.34	13.57	0.140855	n/a	Cell Size Database	listed (Cell Size Database)
Polyborus plancus	77.56	n/a	n/a	n/a	Cell Size Database	listed (Cell Size Database)
Polytelis swainsonii	72	12.71	0.176528	3.38928	Andrews & Gregory (2009)	listed
Porzana porzana	71.27	n/a	n/a	n/a	Cell Size Database	listed (Cell Size Database)
Primolius auricollis	75.89	14.29	0.188299	2.5788	Andrews & Gregory (2009)	listed
Primolius maracana	68.67	12.47	0.181593	2.46828	Andrews & Gregory (2009)	listed
Progne chalybea	70.82	11.66	0.164643	n/a	Cell Size Database	listed (Cell Size Database)
Prunella collaris	89.9004	16.2174	0.180393	n/a	Janiga et al (2017)	listed
Psarcolius wagleri	57.45	8.27	0.143951	n/a	Cell Size Database	listed (Cell Size Database)
Psittacula alexandri	61.56	n/a	n/a	n/a	Cell Size Database	listed (Cell Size Database)
Psittacula cyanocephala	55.61	n/a	n/a	n/a	Cell Size Database	listed (Cell Size Database)
Psittacula derbiana	67.21	12.17	0.181074	2.35776	Andrews & Gregory (2009)	listed
Psittacula eupatria	63.76	10.16	0.159348	2.22882	Andrews & Gregory (2009)	listed
Psittacula krameri	59.89	n/a	n/a	2.52354	Cell Size Database	listed (Cell Size Database)
Psittacus erithacus	64.41	10.38	0.161155	2.37618	Andrews & Gregory (2009)	listed
Psittacus erithacus	66.74	n/a	n/a	2.44986	Cell Size Database	listed (Cell Size Database)
Psophia crepitans	77.15	n/a	n/a	n/a	Cell Size Database	listed (Cell Size Database)
Pteroglossus torquatus	87.34	14	0.160293	n/a	Cell Size Database	listed (Cell Size Database)
Pyrrhocorax graculus	53.41	n/a	n/a	n/a	Cell Size Database	listed (Cell Size Database)
Pyrrhura hoffmanni	74.64	11.02	0.147642	n/a	Cell Size Database	listed (Cell Size Database)
Pyrrhura lepida	62.33	9.88	0.158511	2.37618	Andrews & Gregory (2009)	listed
Pyrrhura leucotis	57.91	9.46	0.163357	2.32092	Andrews & Gregory (2009)	listed
Pyrrhura molinae	67.25	10.64	0.158216	2.50512	Andrews & Gregory (2009)	listed
Pyrrhura picta	61.51	11.82	0.192164	2.54196	Andrews & Gregory (2009)	listed
Pyrrhura rhodocephala	60.1	10.12	0.168386	2.56038	Andrews & Gregory (2009)	listed
Quiscalus quiscula	51.69	8.66	0.167537	2.43144	Cell Size Database	listed (Cell Size Database)
Rallus longirostris elegans	87.69	12.98	0.148021	n/a	Cell Size Database	listed (Cell Size Database)
Rallus philippinensis	71.3	n/a	n/a	2.92878	Cell Size Database	listed (Cell Size Database)
Ramphastos swainsonii	80.43	10.48	0.1303	n/a	Cell Size Database	listed (Cell Size Database)
Ramphocelus passerinii	62.2	9.05	0.145498	n/a	Cell Size Database	listed (Cell Size Database)
Regulus calendula	42.66	8.67	0.203235	2.41302	Cell Size Database	listed (Cell Size Database)
Regulus regulus	53.68	n/a	n/a	n/a	Cell Size Database	listed (Cell Size Database)
Regulus satrapa	38.59	7.16	0.18554	n/a	Cell Size Database	listed (Cell Size Database)
Rhea americana	81.57	n/a	n/a	n/a	Cell Size Database	listed (Cell Size Database)
Rhizothera longirostris	64.9	n/a	n/a	n/a	Cell Size Database	listed (Cell Size Database)
Rhynchotus rufescens	86.64	n/a	n/a	n/a	Cell Size Database	listed (Cell Size Database)
Sagittarius serpentarius	89.14	n/a	n/a	n/a	Cell Size Database	listed (Cell Size Database)
Saltator albicollis	68.42	12.05	0.176118	n/a	Cell Size Database	listed (Cell Size Database)
Saltator atriceps	73.63	12.07	0.163928	n/a	Cell Size Database	listed (Cell Size Database)
Sarcorhamphus papa	90.41	15.96	0.176529	n/a	Cell Size Database	listed (Cell Size Database)
Sarcorhamphus papa	77.12	n/a	n/a	n/a	Cell Size Database	listed (Cell Size Database)
Sayornis phoebe	49.28	8.54	0.173295	2.6709	Cell Size Database	listed (Cell Size Database)
Seiurus aurocapillus	50.27	10.12	0.201313	2.50512	Cell Size Database	listed (Cell Size Database)
Seiurus motacilla	55.5	10.29	0.185405	n/a	Cell Size Database	listed (Cell Size Database)
Selasphorus scintilla	51.26	11.19	0.218299	n/a	Cell Size Database	listed (Cell Size Database)
Serinus canaria	63.06	n/a	n/a	2.72616	Cell Size Database	listed (Cell Size Database)
Sitta carolinensis	51.12	8.6	0.168232	n/a	Cell Size Database	listed (Cell Size Database)
Sitta europaea	54.67	10.08	0.184379	n/a	Cell Size Database	listed (Cell Size Database)
Sittasomus griseicapillus	60.32	8.48	0.140584	n/a	Cell Size Database	listed (Cell Size Database)
Somateria mollissima	79.17	n/a	n/a	n/a	Cell Size Database	listed (Cell Size Database)
Spizella arborea	42.22	7.9	0.187115	n/a	Cell Size Database	listed (Cell Size Database)
Spizella passerina	47.2	9.17	0.19428	2.37618	Cell Size Database	listed (Cell Size Database)
Spizella pusilla	52.41	9.21	0.17573	2.35776	Cell Size Database	listed (Cell Size Database)
Stelgidopteryx ruficollis	63.24	9.73	0.153858	n/a	Cell Size Database	listed (Cell Size Database)
Sternus roseus	51.97	n/a	n/a	n/a	Cell Size Database	listed (Cell Size Database)
Streptopelia chinensis	67.13	n/a	n/a	n/a	Cell Size Database	listed (Cell Size Database)
Streptopelia decaocto	67.43	n/a	n/a	n/a	Cell Size Database	listed (Cell Size Database)
Streptopelia turtur	75.01	n/a	n/a	2.26566	Cell Size Database	listed (Cell Size Database)
Strigops habroptila	83.22	13.24	0.159096	2.41302	Andrews & Gregory (2009)	listed
Strix aluco	69.07	n/a	n/a	2.92878	Cell Size Database	listed (Cell Size Database)
Strix nebulosa	83.56	n/a	n/a	3.0393	Cell Size Database	listed (Cell Size Database)
Strix varia	80.94	10.87	0.134297	n/a	Cell Size Database	listed (Cell Size Database)
Struthio camelus	102.43	17.28	0.168701	3.97872	Cell Size Database	listed (Cell Size Database)
Sturnus sericeus	52.02	n/a	n/a	n/a	Cell Size Database	listed (Cell Size Database)
Sturnus vulgaris	61.56	11.88	0.192982	2.3946	Cell Size Database	listed (Cell Size Database)
Sturnus vulgaris	50.9	9.98	0.196071	2.3946	Cell Size Database	listed (Cell Size Database)
Synallaxis brachyura	53.18	9.24	0.17375	n/a	Cell Size Database	listed (Cell Size Database)
Tangara icterocephala	56.41	9.61	0.17036	n/a	Cell Size Database	listed (Cell Size Database)
Tanygnathus megalorhynchos	62.84	n/a	n/a	n/a	Cell Size Database	listed (Cell Size Database)
Taraba major	80.64	14.51	0.179936	n/a	Cell Size Database	listed (Cell Size Database)
Terathopius ecaudatus	77.42	n/a	n/a	n/a	Cell Size Database	listed (Cell Size Database)
Tetrao tetrix	57.21	n/a	n/a	n/a	Cell Size Database	listed (Cell Size Database)
Tetrao urogallus	58.76	n/a	n/a	n/a	Cell Size Database	listed (Cell Size Database)
Tetraogallus caucasicus	76.24	12.1	0.158709	n/a	Cell Size Database	listed (Cell Size Database)
Thalurania furcata	56.8	9.07	0.159683	1.82358	Cell Size Database	listed (Cell Size Database)
Thraupis episcopus	62.4	9.45	0.151442	2.52354	Cell Size Database	listed (Cell Size Database)
Thryothorus fascioventris	65.57	12.53	0.191093	n/a	Cell Size Database	listed (Cell Size Database)
Thryothorus ludovicianus	49	7.23	0.147551	n/a	Cell Size Database	listed (Cell Size Database)
Thryothorus modestus	55.13	11.44	0.20751	n/a	Cell Size Database	listed (Cell Size Database)
Tiaris olivacea	61.24	9.24	0.150882	n/a	Cell Size Database	listed (Cell Size Database)
Tigrisoma lineatum	126.57	15.94	0.125938	n/a	Cell Size Database	listed (Cell Size Database)
Tityra semifasciata	62.49	11.88	0.19011	n/a	Cell Size Database	listed (Cell Size Database)
Tockus leucomelas	79.17	n/a	n/a	n/a	Cell Size Database	listed (Cell Size Database)
Todirostrum cinereum	59.82	10.3	0.172183	n/a	Cell Size Database	listed (Cell Size Database)
Toxostoma rufum	62.29	n/a	n/a	2.33934	Cell Size Database	listed (Cell Size Database)
Trichoglossus haematodus	59.1	n/a	n/a	2.44986	Cell Size Database	listed (Cell Size Database)
Trochilus sp.	47.62	n/a	n/a	n/a	Cell Size Database	listed (Cell Size Database)
Troglodytes aedon musculus	56.23	9.03	0.16059	2.46828	Cell Size Database	listed (Cell Size Database)
Troglodytes troglodytes	51.97	n/a	n/a	2.3946	Cell Size Database	listed (Cell Size Database)
Trogon collaris	81.94	15.22	0.185746	2.59722	Cell Size Database	listed (Cell Size Database)
Trogon massena	81.18	12.86	0.158413	n/a	Cell Size Database	listed (Cell Size Database)
Turdus cardis	62.4645	12.4378	0.199118	n/a	Inumaru et al (2017)	measured from the figure
Turdus grayi	63.67	8.48	0.133187	n/a	Cell Size Database	listed (Cell Size Database)
Turdus merula	56.78	10.4	0.183163	2.3025	Cell Size Database	listed (Cell Size Database)
Turdus migratorius	53.28	9.61	0.180368	2.52354	Cell Size Database	listed (Cell Size Database)
Turdus migratorius	52.21	n/a	n/a	2.52354	Cell Size Database	listed (Cell Size Database)
Turdus philomelos	55.65	13.2	0.237197	2.00778	Cell Size Database	listed (Cell Size Database)
Turdus plebejus	67.65	12.1	0.178862	n/a	Cell Size Database	listed (Cell Size Database)
Turdus viscivorus	56.38	n/a	n/a	n/a	Cell Size Database	listed (Cell Size Database)
Tyto alba pratincola	85.96	12.46	0.144951	3.18666	Cell Size Database	listed (Cell Size Database)
Vermivora gutturalis	62.77	12.75	0.203123	n/a	Cell Size Database	listed (Cell Size Database)
Vidua paradisaea	67.81	n/a	n/a	2.17356	Cell Size Database	listed (Cell Size Database)
Vireo flavifrons	55.59	9.28	0.166936	n/a	Cell Size Database	listed (Cell Size Database)
Vireo olivaceus	56.67	11.72	0.206811	2.28408	Cell Size Database	listed (Cell Size Database)
Vireo solitarious	53.39	9.52	0.178311	n/a	Cell Size Database	listed (Cell Size Database)
Vultur gryphus	73.93	n/a	n/a	n/a	Cell Size Database	listed (Cell Size Database)
Wilsonia citrina	61.79	11.78	0.190646	n/a	Cell Size Database	listed (Cell Size Database)
Wilsonia pusilla	52.84	9.9	0.187358	2.33934	Cell Size Database	listed (Cell Size Database)
Xiphorhynchus erythropygius	61.32	10.74	0.175147	n/a	Cell Size Database	listed (Cell Size Database)
Xiphorhynchus guttatus	69.75	12.96	0.185806	n/a	Cell Size Database	listed (Cell Size Database)
Zenaida aurita	63.22	n/a	n/a	n/a	Cell Size Database	listed (Cell Size Database)
Zonotrichia albicollis	46.88	9.09	0.193899	2.52354	Cell Size Database	listed (Cell Size Database)
Zonotrichia capensis	54.62	7.92	0.145002	n/a	Cell Size Database	listed (Cell Size Database)
Species	cell area (μm2)	nuclear area (μm2)	N/C area ratio	Genome size (Gb)	Refferences	Collection method
Fish
Abalistes stellatus	43.91	7.36	0.167616	1.17888	Cell Size Database	listed (Cell Size Database)
Abramis brama	59.39	n/a	n/a	2.52354	Cell Size Database	listed (Cell Size Database)
Acanthurus grammoptilus	49.53	11.76	0.237432	1.3815	Cell Size Database	listed (Cell Size Database)
Acipenser brevirostrum	192.74	43.82	0.227353	12.6914	Cell Size Database	listed (Cell Size Database)
Acipenser brevirostrum (triploid)	234.1	64.6	0.27595	17.1674	Cell Size Database	listed (Cell Size Database)
Acipenser oxyrhynchus	96.47	18.88	0.195709	4.03398	Cell Size Database	listed (Cell Size Database)
Acipenser oxyrhynchus (triploid)	141.23	23.63	0.167316	6.18912	Cell Size Database	listed (Cell Size Database)
Acipenser sturio	106.66	n/a	n/a	2.9472	Cell Size Database	listed (Cell Size Database)
Acipenser sturio	118.79	n/a	n/a	2.9472	Cell Size Database	listed (Cell Size Database)
Aeoliscus strigatus	52.75	7.74	0.14673	0.8289	Cell Size Database	listed (Cell Size Database)
Alosa fallax	73.89	n/a	n/a	n/a	Cell Size Database	listed (Cell Size Database)
Aluterus schoepfii	46.37	8.88	0.191503	1.17888	Cell Size Database	listed (Cell Size Database)
Ameiurus catus	71.06	n/a	n/a	n/a	Cell Size Database	listed (Cell Size Database)
Ammodytes tobianus	71.27	n/a	n/a	n/a	Cell Size Database	listed (Cell Size Database)
Amphiprion akindynos	57.56	14.55	0.25278	1.63938	Cell Size Database	listed (Cell Size Database)
Amphiprion clarkii	44.92	12.89	0.286955	2.08146	Cell Size Database	listed (Cell Size Database)
Anguilla anguilla	102.17	n/a	n/a	2.9472	Cell Size Database	listed (Cell Size Database)
Anguilla bicolor bicolor	95.05	n/a	n/a	n/a	Cell Size Database	listed (Cell Size Database)
Anguilla japonica	67.17	10.96	0.163168	2.00778	Zhu et al (2012)	listed
Anguilla marmorata	92.2	n/a	n/a	n/a	Cell Size Database	listed (Cell Size Database)
Anguilla rostrata	81.68	n/a	n/a	2.5788	Cell Size Database	listed (Cell Size Database)
Anguilla rostrata	68.64	9.55	0.139132	2.5788	Cell Size Database	listed (Cell Size Database)
Anguilla rostrata	101.88	16.71	0.164016	2.5788	Cell Size Database	listed (Cell Size Database)
Anguilla sp.	78.25	n/a	n/a	n/a	Cell Size Database	listed (Cell Size Database)
Apogon cookii	66.93	13.62	0.203496	2.04462	Cell Size Database	listed (Cell Size Database)
Apogon endetakaena	70.61	12.99	0.183968	1.89726	Cell Size Database	listed (Cell Size Database)
Apogon guamensis	70.03	13.96	0.199343	2.3946	Cell Size Database	listed (Cell Size Database)
Apogon kallopterus	66.46	14.7	0.221186	1.49202	Cell Size Database	listed (Cell Size Database)
Apogon savayensis	71.44	17.99	0.25182	1.4736	Cell Size Database	listed (Cell Size Database)
Aprion virescens	62.43	11.69	0.18725	1.25256	Cell Size Database	listed (Cell Size Database)
Aprion virescens (tetraploid?)	78.22	17.17	0.219509	2.41302	Cell Size Database	listed (Cell Size Database)
Aptychotrema rostrata	236.7	39.2	0.16561	5.50758	Cell Size Database	listed (Cell Size Database)
Arothron manilensis	46.74	9.47	0.20261	0.921	Cell Size Database	listed (Cell Size Database)
Astyanax lineatus	123.423	19.0521	0.154364	n/a	Martins et al (2021)	measured from the figure
Atractosteus baerii (12n)	n/a	33.8728	n/a	11.6783	Bytyutskyy et al (2014)	listed
Atractosteus baerii (8n)	n/a	25.5585	n/a	7.6443	Bytyutskyy et al (2014)	listed
Atractosteus baerii (8n) x Atractosteus baerii (10n)	n/a	28.358	n/a	7.68114	Bytyutskyy et al (2014)	listed
Atractosteus baerii (8n) x Atractosteus baerii (12n)	n/a	31.0892	n/a	8.27058	Bytyutskyy et al (2014)	listed
Atractosteus baerii (8n) x Atractosteus baerii (12n)	n/a	32.5658	n/a	11.9362	Bytyutskyy et al (2014)	listed
Atractosteus baerii (8n) x Atractosteus baerii (12n)	n/a	38.8701	n/a	13.8334	Bytyutskyy et al (2014)	listed
Atractosteus brevirostrum (12n)	n/a	32.02	n/a	11.9914	Bytyutskyy et al (2014)	listed
Atractosteus ruthenus (4n)	n/a	16.0345	n/a	3.44454	Bytyutskyy et al (2014)	listed
Atractosteus ruthenus (4n) x Atractosteus baerii (8n)	n/a	22.2592	n/a	5.56284	Bytyutskyy et al (2014)	listed
Atractosteus ruthenus (4n) x Atractosteus gueldenstaedtii (8n)	n/a	21.2521	n/a	5.36022	Bytyutskyy et al (2014)	listed
Atractosteus ruthenus (4n) x Huso huso (4n)	n/a	16.167	n/a	2.8551	Bytyutskyy et al (2014)	listed
Atractosteus ruthenus (6n) x Atractosteus gueldenstaedtii (8n)	n/a	30.8024	n/a	8.69424	Bytyutskyy et al (2014)	listed
Atractosteus ruthenus (6n) x Atractosteus ruthenus (4n)	n/a	24.8524	n/a	5.8944	Bytyutskyy et al (2014)	listed
Atractosteus tristoechus (2n)	n/a	14.608	n/a	2.56959	Bytyutskyy et al (2014)	listed
Atractosteus. ruthenus (6n) x Atractosteus ruthenus (4n)	n/a	22.3155	n/a	5.26812	Bytyutskyy et al (2014)	listed
Aulacocephalus temminckii	49.7	16.04	0.322736	1.842	Cell Size Database	listed (Cell Size Database)
Balistapus undulatus	54.48	9.14	0.167768	n/a	Cell Size Database	listed (Cell Size Database)
Balistes carolinensis	47.69	8.48	0.177815	0.99468	Cell Size Database	listed (Cell Size Database)
Barbatula barbatula	69.27	n/a	n/a	0.99468	Cell Size Database	listed (Cell Size Database)
Bathyraja parmifera	225.29	59.84	0.265613	5.02866	Cell Size Database	listed (Cell Size Database)
Belone belone	73.89	n/a	n/a	n/a	Cell Size Database	listed (Cell Size Database)
Betta splendens	56.86	8.92	0.156877	1.17888	Cell Size Database	listed (Cell Size Database)
Betta splendes	42.3378	6.57333	0.155259	2.3946	Gregory (2001)	measured from the figure
Boreogadus saida	89.24	12.65	0.141753	1.62096	Cell Size Database	listed (Cell Size Database)
Bothrocara pusillum	56.34	15.5	0.275115	1.4736	Cell Size Database	listed (Cell Size Database)
Brevoortia tyrannus	56.19	11.56	0.205731	n/a	Cell Size Database	listed (Cell Size Database)
Brycon hilarii	120.153	24.2834	0.202104	n/a	Martins et al (2021)	measured from the figure
Bujurquina vittata	118.141	15.8464	0.134131	n/a	Martins et al (2021)	measured from the figure
Caelorinchus innotabilis	67.35	12.35	0.18337	1.45518	Cell Size Database	listed (Cell Size Database)
Caelorinchus maurofasciatus	67.07	12.82	0.191144	1.3815	Cell Size Database	listed (Cell Size Database)
Caesio cuning	67.28	7.56	0.112366	2.1183	Cell Size Database	listed (Cell Size Database)
Callionymus limiceps	53.63	14.95	0.278762	1.87884	Cell Size Database	listed (Cell Size Database)
Callionymus lyra	73.89	n/a	n/a	n/a	Cell Size Database	listed (Cell Size Database)
Canthigaster bennetti	43.86	6.94	0.158231	0.69996	Cell Size Database	listed (Cell Size Database)
Canthigaster valentini	40.26	5.6	0.139096	0.81048	Cell Size Database	listed (Cell Size Database)
Carangoides fulvoguttatus	48.63	9.96	0.204812	1.1973	Cell Size Database	listed (Cell Size Database)
Carangoides gymnostethus	45.45	8.89	0.1956	1.08678	Cell Size Database	listed (Cell Size Database)
Carassius auratus	311.764	57.2639	0.183677	3.684	Lu et al (2009)	measured from the figure
Carassius auratus auratus	83.45	17.28	0.20707	3.684	Cell Size Database	listed (Cell Size Database)
Carassius auratus auratus	100.97	n/a	n/a	3.684	Cell Size Database	listed (Cell Size Database)
Carassius auratus auratus	82.69	12.72	0.153828	3.684	Cell Size Database	listed (Cell Size Database)
Carassius cuvieri	95.597	11.6732	0.122109	4.4208	Hu et al (2016)	measured from the figure
Carcharhinus brachyurus	175.36	31.92	0.182026	5.26812	Cell Size Database	listed (Cell Size Database)
Carcharhinus leucas	174.55	n/a	n/a	n/a	Cell Size Database	listed (Cell Size Database)
Carcharhinus maculipinnis	123.34	19.59	0.158829	n/a	Cell Size Database	listed (Cell Size Database)
Carcharhinus melanopterus	143.91	27.33	0.18991	5.526	Cell Size Database	listed (Cell Size Database)
Carcharhinus obscurus	201.45	37.27	0.185009	5.02866	Cell Size Database	listed (Cell Size Database)
Carcharhinus obscurus	190.75	n/a	n/a	5.02866	Cell Size Database	listed (Cell Size Database)
Carcharhinus plumbeus	203.3	n/a	n/a	5.48916	Cell Size Database	listed (Cell Size Database)
Catostomus catostomus catostomus	137.82	26.57	0.192788	3.84978	Cell Size Database	listed (Cell Size Database)
Catostomus commersonii	105.44	21.97	0.208365	5.10234	Cell Size Database	listed (Cell Size Database)
Centriscops humerosus	81.62	14.36	0.175937	1.0131	Cell Size Database	listed (Cell Size Database)
Centropyge bicolor	48.13	11.6	0.241014	1.2894	Cell Size Database	listed (Cell Size Database)
Centroscymnus coelolepis	599.6	127.09	0.211958	18.6595	Cell Size Database	listed (Cell Size Database)
Centroscymnus crepidater	609.98	147.57	0.241926	21.3304	Cell Size Database	listed (Cell Size Database)
Centroscymnus owstoni	591.67	124.07	0.209695	18.7331	Cell Size Database	listed (Cell Size Database)
Centroscymnus plunketi	482.56	157.33	0.326032	17.9779	Cell Size Database	listed (Cell Size Database)
Cephalopholis cyanostigma	82.95	17.53	0.211332	2.26566	Cell Size Database	listed (Cell Size Database)
Chaetodon lunulatus	54.87	12.23	0.22289	1.2894	Cell Size Database	listed (Cell Size Database)
Chaetodon rainfordi	44.22	11.64	0.263229	1.3815	Cell Size Database	listed (Cell Size Database)
Chelidonichthys cuculus	64.37	n/a	n/a	n/a	Cell Size Database	listed (Cell Size Database)
Chelidonichthys gurnardus	73.89	n/a	n/a	n/a	Cell Size Database	listed (Cell Size Database)
Chelidonichthys lucerna	53.46	n/a	n/a	n/a	Cell Size Database	listed (Cell Size Database)
Chilomycterus spinosus	38.9204	16.5093	0.424182	1.842	Noleto et al (2009)	measured from the figure
Chiloscyllium punctatum	261.88	50.01	0.190965	8.39952	Cell Size Database	listed (Cell Size Database)
Chiloscyllium sp.	243.87	49.48	0.202895	n/a	Cell Size Database	listed (Cell Size Database)
Chirocentrus dorab	57.5	12.49	0.217217	1.51044	Cell Size Database	listed (Cell Size Database)
Choerodon cephalotes	59.39	14.44	0.243139	1.842	Cell Size Database	listed (Cell Size Database)
Choerodon fasciatus	73.19	12.36	0.168876	1.9341	Cell Size Database	listed (Cell Size Database)
Chromis analis	50.29	8.5	0.16902	1.71306	Cell Size Database	listed (Cell Size Database)
Chromis viridis	59.5	9.24	0.155294	1.71306	Cell Size Database	listed (Cell Size Database)
Chrysiptera cyanea (female)	54	9.11	0.168704	1.95252	Cell Size Database	listed (Cell Size Database)
Chrysiptera cyanea (male)	66.12	10.11	0.152904	1.95252	Cell Size Database	listed (Cell Size Database)
Cichlasoma dimerus	135.715	24.9054	0.183512	n/a	Martins et al (2021)	measured from the figure
Ciliata mustela	65.98	n/a	n/a	1.21572	Cell Size Database	listed (Cell Size Database)
Clarias gariepinus (2n)	59.9	11.4	0.190317	2.2104	Jalil et al (2016)	listed
Clarias gariepinus (3n)	81.4	17.7	0.217445	3.3156	Jalil et al (2016)	listed
Clupea harengus	53.46	n/a	n/a	n/a	Cell Size Database	listed (Cell Size Database)
Colossoma macropomum	71.9	18.08	0.25146	2.763	Cell Size Database	listed (Cell Size Database)
Conger conger	73.89	n/a	n/a	3.05772	Cell Size Database	listed (Cell Size Database)
Coregonus clupeaformis	118.22	23.95	0.202588	6.33648	Cell Size Database	listed (Cell Size Database)
Coris batuensis	46.54	12.49	0.268371	1.4736	Cell Size Database	listed (Cell Size Database)
Corydoras metae	98.71	25.09	0.254179	8.06796	Cell Size Database	listed (Cell Size Database)
Coryphaena hippurus	42.56	11.06	0.259868	1.12362	Cell Size Database	listed (Cell Size Database)
Coryphaenoides serrulatus	105.73	20.05	0.189634	1.5657	Cell Size Database	listed (Cell Size Database)
Corythoichthys intestinalis	101.04	25.42	0.251584	2.46828	Cell Size Database	listed (Cell Size Database)
Cottus gobio	87.36	n/a	n/a	n/a	Cell Size Database	listed (Cell Size Database)
Crossosalarias macrospilus	65.14	10.73	0.164722	1.52886	Cell Size Database	listed (Cell Size Database)
Cryptacanthodes maculatus	95.43	n/a	n/a	n/a	Cell Size Database	listed (Cell Size Database)
Cryptocentrus leptocepgus	79.81	19.58	0.245333	2.54196	Cell Size Database	listed (Cell Size Database)
Cyclopteropsis jordani	109.64	23.23	0.211875	1.5657	Cell Size Database	listed (Cell Size Database)
Cyclopterus lumpus	95.03	n/a	n/a	n/a	Cell Size Database	listed (Cell Size Database)
Cyprinus carpio	68.99	9.9	0.143499	3.1314	Cell Size Database	listed (Cell Size Database)
Danio rerio (2n)	58.7293	12.9272	0.220115	3.4	van de Pol et al (2020)	measured from the figure
Danio rerio (3n)	1206.35	20.8654	0.0172963	5.1	van de Pol et al (2020)	measured from the figure
Dascyllus aruanus	55.7	9	0.16158	1.89726	Cell Size Database	listed (Cell Size Database)
Dasyatis bennetti	176.42	33.16	0.187961	7.57062	Cell Size Database	listed (Cell Size Database)
Dasyatis centroura	213.52	43.9	0.205601	9.6705	Cell Size Database	listed (Cell Size Database)
Dasyatis centroura	245.26	n/a	n/a	n/a	Cell Size Database	listed (Cell Size Database)
Dasyatis kuhlii	197.92	30.24	0.152789	9.04422	Cell Size Database	listed (Cell Size Database)
Diagramma labiosum	49.3	9.67	0.196146	1.54728	Cell Size Database	listed (Cell Size Database)
Diastobranchus capensis	201	26.75	0.133085	2.98404	Cell Size Database	listed (Cell Size Database)
Dicentrarchus labrax	59.39	n/a	n/a	1.43676	Cell Size Database	listed (Cell Size Database)
Dipturus batis	359.02	n/a	n/a	5.7102	Cell Size Database	listed (Cell Size Database)
Dipturus chilensis	242.57	38.17	0.157357	n/a	Cell Size Database	listed (Cell Size Database)
Dipturus chilensis	390.34	n/a	n/a	n/a	Cell Size Database	listed (Cell Size Database)
Dipturus laevis	309.91	n/a	n/a	n/a	Cell Size Database	listed (Cell Size Database)
Diretmichthys parini	106.75	19.01	0.17808	2.68932	Cell Size Database	listed (Cell Size Database)
Dischistodus prosopotaenia	55.58	14.21	0.255668	1.39992	Cell Size Database	listed (Cell Size Database)
Dissostichus mawsoni	107.51	15.67	0.145754	1.87884	Cell Size Database	listed (Cell Size Database)
Drepane punctata	54.62	10.43	0.190956	1.32624	Cell Size Database	listed (Cell Size Database)
Echeneis naucrates	64.87	n/a	n/a	1.25256	Cell Size Database	listed (Cell Size Database)
Echeneis naucrates	49.48	8.84	0.178658	1.25256	Cell Size Database	listed (Cell Size Database)
Echeneis naucrates	42.16	6.79	0.161053	1.25256	Cell Size Database	listed (Cell Size Database)
Ecsenius mandibularis	50.66	13.3	0.262535	1.51044	Cell Size Database	listed (Cell Size Database)
Ecsenius yaeyamaensis	48.38	11.25	0.232534	1.25256	Cell Size Database	listed (Cell Size Database)
Electrophorus electricus	111.73	n/a	n/a	n/a	Cell Size Database	listed (Cell Size Database)
Elopichthys bambusa	61.11	8.36	0.136802	1.9341	Zhu et al (2012)	listed
Engraulis anchoita	70.69	15.71	0.222238	n/a	Cell Size Database	listed (Cell Size Database)
Engraulis encrasicolus	73.89	n/a	n/a	n/a	Cell Size Database	listed (Cell Size Database)
Epalzeorhynchos bicolor	53.2	12.65	0.237782	2.3946	Cell Size Database	listed (Cell Size Database)
Epalzeorhynchos frenatum	55.17	14.73	0.266993	2.24724	Cell Size Database	listed (Cell Size Database)
Epinephelus cyanopodus	64.82	13.91	0.214594	1.89726	Cell Size Database	listed (Cell Size Database)
Epinephelus merra	73.76	14.42	0.195499	1.91568	Cell Size Database	listed (Cell Size Database)
Epinephelus spilotoceps	56.34	11.18	0.198438	1.3815	Cell Size Database	listed (Cell Size Database)
Esox lucius	71.27	11.88	0.16669	2.1183	Cell Size Database	listed (Cell Size Database)
Esox lucius	73.84	16.63	0.225217	2.1183	Cell Size Database	listed (Cell Size Database)
Esox niger	75.3	13.72	0.182205	2.17356	Cell Size Database	listed (Cell Size Database)
Etmopterus brachyurus	556.7	144.96	0.260392	21.9014	Cell Size Database	listed (Cell Size Database)
Etmopterus granulosus	492.36	134.46	0.273093	23.4118	Cell Size Database	listed (Cell Size Database)
Eumicrotremus spinosus	98.97	16.74	0.169142	1.7499	Cell Size Database	listed (Cell Size Database)
Euristhmus lepturus	114	21.9	0.192105	3.2235	Cell Size Database	listed (Cell Size Database)
Farlowella acus	84.53	15.65	0.185141	2.74458	Cell Size Database	listed (Cell Size Database)
Fistularia petimba	51.76	12.93	0.249807	1.27098	Cell Size Database	listed (Cell Size Database)
Gadus morhua	76.51	17.33	0.226506	1.71306	Cell Size Database	listed (Cell Size Database)
Gadus morhua	86.24	n/a	n/a	1.71306	Cell Size Database	listed (Cell Size Database)
Gadus morhua	66.82	n/a	n/a	1.71306	Cell Size Database	listed (Cell Size Database)
Gaidropsarus ensis	86.95	13.81	0.158827	1.52886	Cell Size Database	listed (Cell Size Database)
Galaxias olidus	77.75	15.12	0.194469	n/a	Cell Size Database	listed (Cell Size Database)
Galeocerdo cuvier	307.88	n/a	n/a	9.08106	Cell Size Database	listed (Cell Size Database)
Gasterosteus aculeatus aculeatus	63.35	n/a	n/a	1.2894	Cell Size Database	listed (Cell Size Database)
Geotria australis	128.68	n/a	n/a	2.83668	Cell Size Database	listed (Cell Size Database)
Gerres subfasciatus	46.74	7.54	0.161318	1.12362	Cell Size Database	listed (Cell Size Database)
Ginglymostoma cirratum	231.22	n/a	n/a	6.9996	Cell Size Database	listed (Cell Size Database)
Glyptocephalus cynoglossus	69.7	n/a	n/a	n/a	Cell Size Database	listed (Cell Size Database)
Gobio gobio	81.92	n/a	n/a	2.5788	Cell Size Database	listed (Cell Size Database)
Gobiodon citrinus	58.22	16.48	0.283064	1.97094	Cell Size Database	listed (Cell Size Database)
Gymnelus viridis	97.92	14.9	0.152165	1.69464	Cell Size Database	listed (Cell Size Database)
Gymnocephalus cernuus	68.63	n/a	n/a	n/a	Cell Size Database	listed (Cell Size Database)
Gymnotus inaequilabiatus	140.932	23.1747	0.164439	n/a	Martins et al (2021)	measured from the figure
Gyrinocheilus aymonieri	40.43	7.57	0.187237	1.1973	Cell Size Database	listed (Cell Size Database)
Halargyreus johnsonii	102.21	18.26	0.178652	1.73148	Cell Size Database	listed (Cell Size Database)
Halichoeres biocellatus	67.03	13.55	0.202148	1.21572	Cell Size Database	listed (Cell Size Database)
Helicolenus barathri	65.95	13.36	0.202578	1.76832	Cell Size Database	listed (Cell Size Database)
Helicolenus percoides	70.46	12.93	0.183508	1.76832	Cell Size Database	listed (Cell Size Database)
Hemiglyphidodon plagiometopon	72.42	16.94	0.233913	1.63938	Cell Size Database	listed (Cell Size Database)
Hemigrammus caudovittatus	116.63	21.21	0.181857	3.1314	Cell Size Database	listed (Cell Size Database)
Hemiscyllium ocellatum	195.86	40.31	0.20581	10.1494	Cell Size Database	listed (Cell Size Database)
Hemitripterus americanus	84.27	14.79	0.175507	1.6578	Cell Size Database	listed (Cell Size Database)
Heteropneustes fossilis (1n)	n/a	3.09704	n/a	n/a	Pandian & Koteeswaran (1999)	listed
Heteropneustes fossilis (2n)	n/a	5.11411	n/a	n/a	Pandian & Koteeswaran (1999)	listed
Heteropneustes fossilis (3n)	n/a	6.9221	n/a	n/a	Pandian & Koteeswaran (1999)	listed
Heteropneustes fossilis (4n)	n/a	8.75885	n/a	n/a	Pandian & Koteeswaran (1999)	listed
Himantura signifer	166.7	39.57	0.237373	6.28122	Cell Size Database	listed (Cell Size Database)
Hippocampus abdominalis	81.26	14.44	0.177701	1.06836	Cell Size Database	listed (Cell Size Database)
Hippoglossus hippoglossus	70.52	16.93	0.240074	1.34466	Cell Size Database	listed (Cell Size Database)
Hyphessobrycon anisitsi	127.799	24.5133	0.191811	n/a	Martins et al (2021)	measured from the figure
Hypostomus boulengeri	211.174	23.9481	0.113405	n/a	Martins et al (2021)	measured from the figure
Hypostomus plecostomus	79.06	19.84	0.250949	3.8682	Cell Size Database	listed (Cell Size Database)
Icelus spatula	67.11	9.93	0.147966	1.4736	Cell Size Database	listed (Cell Size Database)
Ictalurus punctatus (diploid)	n/a	11.1448	n/a	1.842	Wolters et al (1982)	listed
Ictalurus punctatus (triploid)	n/a	15.1111	n/a	2.763	Wolters et al (1982)	listed
Idiacanthus atlanticus	218.07	21.71	0.0995552	2.3946	Cell Size Database	listed (Cell Size Database)
Istigobius rigilius	100.36	30.76	0.306497	3.0393	Cell Size Database	listed (Cell Size Database)
Isurus oxyrinchus	231.39	78.07	0.337396	9.24684	Cell Size Database	listed (Cell Size Database)
Jenynsia lineata	53.6	10.6	0.197761	n/a	Cell Size Database	listed (Cell Size Database)
Kathetostoma canaster	104.61	12.71	0.121499	1.25256	Cell Size Database	listed (Cell Size Database)
Labeo chrysophekadion	60.03	11.98	0.199567	2.2104	Cell Size Database	listed (Cell Size Database)
Lagocephalus lunaris	50.91	7.3	0.14339	0.81048	Cell Size Database	listed (Cell Size Database)
Lagocephalus lunaris (triploid?)	58.24	12.98	0.222871	1.32624	Cell Size Database	listed (Cell Size Database)
Lamna nasus	365.99	n/a	n/a	n/a	Cell Size Database	listed (Cell Size Database)
Lampetra fluviatilis	105.68	n/a	n/a	2.6709	Cell Size Database	listed (Cell Size Database)
Lampetra fluviatilis	111.27	n/a	n/a	2.6709	Cell Size Database	listed (Cell Size Database)
Lampetra planeri	111.27	n/a	n/a	2.61564	Cell Size Database	listed (Cell Size Database)
Leiognathus decorus	40.37	11.43	0.283131	1.25256	Cell Size Database	listed (Cell Size Database)
Leiopotherapon unicolor	33.18	9.62	0.289934	n/a	Cell Size Database	listed (Cell Size Database)
Lepidopsetta bilineata	44.38	9.97	0.224651	1.32624	Cell Size Database	listed (Cell Size Database)
Lethrinus atkinsoni	63.95	12.54	0.196091	2.24724	Cell Size Database	listed (Cell Size Database)
Lethrinus miniatus	56.55	15.12	0.267374	n/a	Cell Size Database	listed (Cell Size Database)
Lethrinus nebulosus	65.57	13	0.198261	2.09988	Cell Size Database	listed (Cell Size Database)
Lethrinus rubrioperculatus	71.09	13.65	0.19201	2.15514	Cell Size Database	listed (Cell Size Database)
Leuciscus cephalus	66.82	n/a	n/a	2.33934	Cell Size Database	listed (Cell Size Database)
Leucoraja erinacea	205.67	40.24	0.195653	6.37332	Cell Size Database	listed (Cell Size Database)
Leucoraja erinacea	265.28	n/a	n/a	6.37332	Cell Size Database	listed (Cell Size Database)
Leucoraja ocellata	246.45	39.01	0.158288	5.45232	Cell Size Database	listed (Cell Size Database)
Limanda aspera	67.1	12.42	0.185097	1.49202	Cell Size Database	listed (Cell Size Database)
Limanda ferruginea	62.29	n/a	n/a	1.41834	Cell Size Database	listed (Cell Size Database)
Limanda ferruginea	59.03	13.72	0.232424	1.41834	Cell Size Database	listed (Cell Size Database)
Limanda limanda	54.6	n/a	n/a	n/a	Cell Size Database	listed (Cell Size Database)
Liparis tunicatus	108.82	16.92	0.155486	1.62096	Cell Size Database	listed (Cell Size Database)
Lipophrys pholis	68.66	n/a	n/a	1.45518	Cell Size Database	listed (Cell Size Database)
Liposarcus pardalis	113.83	11.43	0.100413	3.11298	Cell Size Database	listed (Cell Size Database)
Liza ramada	65.98	n/a	n/a	1.45518	Cell Size Database	listed (Cell Size Database)
Liza vaigiensis	52.82	7.78	0.147293	1.41834	Cell Size Database	listed (Cell Size Database)
Lophius americanus	84.21	17.7	0.210189	1.89726	Cell Size Database	listed (Cell Size Database)
Lophius piscatorius	83.82	18.47	0.220353	n/a	Cell Size Database	listed (Cell Size Database)
Lophius piscatorius	100.8	n/a	n/a	n/a	Cell Size Database	listed (Cell Size Database)
Lophius piscatorius	106.88	19.2	0.179641	n/a	Cell Size Database	listed (Cell Size Database)
Lophius piscatorius	105.16	n/a	n/a	n/a	Cell Size Database	listed (Cell Size Database)
Lophius piscatorius	100.3	n/a	n/a	n/a	Cell Size Database	listed (Cell Size Database)
Lutjanus carponotatus	62.37	11.19	0.179413	2.00778	Cell Size Database	listed (Cell Size Database)
Lutjanus fluviflamma	56.36	11.26	0.199787	2.26566	Cell Size Database	listed (Cell Size Database)
Lutjanus sebae	57.79	11.62	0.201073	1.4736	Cell Size Database	listed (Cell Size Database)
Lutjanus vitta	57.7	9.47	0.164125	1.86042	Cell Size Database	listed (Cell Size Database)
Lycodichthys dearborni	119.11	18.51	0.155403	n/a	Cell Size Database	listed (Cell Size Database)
Macrourus berglax	62.17	12.82	0.206209	1.73148	Cell Size Database	listed (Cell Size Database)
Megalobrama amblycephala	81.51	12.87	0.157895	2.4867	Zhu et al (2012)	listed
Megalobrama amblycephala	290.143	49.3175	0.169976	2.4867	Lu et al (2009)	measured from the figure
Megalobrama amblycephala	58.3549	9.716	0.166499	2.4867	Hu et al (2016)	measured from the figure
Megalobrama amblycephala x Carassius auratus 3n	423.079	73.1746	0.172957	4.92735	Lu et al (2009)	measured from the figure
Megalobrama amblycephala x Carassius auratus 4n	371.651	67.873	0.182626	6.1707	Lu et al (2009)	measured from the figure
Megalobrama amblycephala x Carassius auratus 5n	547.756	86.0444	0.157085	7.41405	Lu et al (2009)	measured from the figure
Megalobrama amblycephala x Carassius cuvieri (3n)	111.881	17.0255	0.152175	5.66415	Hu et al (2016)	measured from the figure
Megalobrama amblycephala x Carassius cuvieri (4n)	126.009	18.7798	0.149036	6.9075	Hu et al (2016)	measured from the figure
Melanogrammus aeglefinus	64.37	n/a	n/a	n/a	Cell Size Database	listed (Cell Size Database)
Merlangius merlangus	57.94	n/a	n/a	n/a	Cell Size Database	listed (Cell Size Database)
Merluccius bilinearis	51.44	n/a	n/a	1.54728	Cell Size Database	listed (Cell Size Database)
Merluccius hubbsi	76.58	14.14	0.184644	n/a	Cell Size Database	listed (Cell Size Database)
Merluccius merluccius	79.19	n/a	n/a	n/a	Cell Size Database	listed (Cell Size Database)
Mesobius antipodum	112.19	20.07	0.178893	1.45518	Cell Size Database	listed (Cell Size Database)
Metynnis maculatus	198.733	35.9963	0.181129	n/a	Martins et al (2021)	measured from the figure
Misgurnus anguillicaudatus (2n)	83.7371	11.0165	0.13156	2.5788	Gao et al (2007)	listed
Misgurnus anguillicaudatus (2n)	79.7822	9.2894	0.116434	2.28408	Cui et al (2013)	measured from the figure
Misgurnus anguillicaudatus (3n)	108.337	15.0364	0.138793	3.8682	Gao et al (2007)	listed
Misgurnus anguillicaudatus (4n)	124.454	18.8378	0.151363	5.1576	Gao et al (2007)	listed
Misgurnus anguillicaudatus (4n)	97.9787	19.6979	0.201043	4.83525	Cui et al (2013)	measured from the figure
Misgurnus anguillicaudatus (5n)	147.861	27.4758	0.185822	5.9865	Cui et al (2013)	measured from the figure
Mola mola	91.3	18.02	0.197371	1.54728	Cell Size Database	listed (Cell Size Database)
Monopterus albus	100.38	9.33	0.0929468	1.6578	Zhu et al (2012)	listed
Morone americana	58.25	n/a	n/a	n/a	Cell Size Database	listed (Cell Size Database)
Morone saxatilis	57.33	12.23	0.213326	1.7499	Cell Size Database	listed (Cell Size Database)
Mulloidichthys vanicolensis	42.44	11.15	0.262724	1.1052	Cell Size Database	listed (Cell Size Database)
Mullus barbatus	69.27	n/a	n/a	n/a	Cell Size Database	listed (Cell Size Database)
Mullus surmuletus	73.89	n/a	n/a	1.1973	Cell Size Database	listed (Cell Size Database)
Muraenesox cinereus	87.77	22.62	0.257719	2.08146	Cell Size Database	listed (Cell Size Database)
Mustelus canis	137.41	26.55	0.193217	8.4732	Cell Size Database	listed (Cell Size Database)
Myoxocephalus octodecemspinosus	81.08	n/a	n/a	1.71306	Cell Size Database	listed (Cell Size Database)
Myoxocephalus scorpius	92.52	n/a	n/a	1.60254	Cell Size Database	listed (Cell Size Database)
Myoxocephalus scorpius	87.36	n/a	n/a	1.60254	Cell Size Database	listed (Cell Size Database)
Myxine glutinosa	370.39	n/a	n/a	8.45478	Cell Size Database	listed (Cell Size Database)
Myxocyprinus asiaticus	110.5	19.13	0.173122	5.0655	Zhu et al (2012)	listed
Myxus elongatus	51.14	8.91	0.174228	1.54728	Cell Size Database	listed (Cell Size Database)
Myxus petardi	56.08	6.87	0.122504	7.90218	Cell Size Database	listed (Cell Size Database)
Nebrius ferrugineus	250.48	64.46	0.257346	7.8285	Cell Size Database	listed (Cell Size Database)
Negaprion brevirostris	153.81	n/a	n/a	6.8154	Cell Size Database	listed (Cell Size Database)
Nematalosa come	62.94	10.85	0.172386	1.62096	Cell Size Database	listed (Cell Size Database)
Nematalosa erebi	76.65	8.67	0.113112	n/a	Cell Size Database	listed (Cell Size Database)
Neoceratodus forsteri	735.13	107.76	0.146586	100.573	Cell Size Database	listed (Cell Size Database)
Neoceratodus forsteri	633.686	89.265	0.140866	193.41	Gregory (2001)	measured from the figure
Neocyttus rhomboidalis	213.83	27.68	0.129449	2.32092	Cell Size Database	listed (Cell Size Database)
Neogobius melanostomus	80.93	20.87	0.257877	2.33934	Cell Size Database	listed (Cell Size Database)
Neoscopelus macrolepidotus	153.71	29.93	0.194717	4.64184	Cell Size Database	listed (Cell Size Database)
Novaculichthys taeniourus	46.33	8.48	0.183035	1.32624	Cell Size Database	listed (Cell Size Database)
Odontesthes argentinensis	70.69	11.78	0.166643	n/a	Cell Size Database	listed (Cell Size Database)
Oncorhynchus keta	131.08	35.16	0.268233	4.86288	Cell Size Database	listed (Cell Size Database)
Oncorhynchus kisutch (diploid)	94.7	23.3724	0.246805	5.526	Small & Benfey (1987)	listed
Oncorhynchus kisutch (triploid)	140.1	29.1513	0.208075	8.289	Small & Benfey (1987)	listed
Oncorhynchus mykiss	101.65	19.19	0.188785	4.7892	Cell Size Database	listed (Cell Size Database)
Oncorhynchus mykiss	103.883	12.3716	0.119091	9.5784	Gregory (2001)	measured from the figure
Oncorhynchus mykiss (2n)	100.195	12.8497	0.128247	4.7892	Babaheydari et al (2016)	listed
Oncorhynchus mykiss (4n)	223.36	33.8896	0.151727	9.5784	Babaheydari et al (2016)	listed
Oncorhynchus tschawytscha	109.19	26.35	0.241322	5.526	Cell Size Database	listed (Cell Size Database)
Ophicephalus argus	56.33	10.18	0.180721	1.62096	Zhu et al (2012)	listed
Ophichthus cephalozona	99.34	20.24	0.203745	3.61032	Cell Size Database	listed (Cell Size Database)
Ophichthus cruentifer	65.92	10.37	0.157312	3.61032	Cell Size Database	listed (Cell Size Database)
Opistognathus sp.	95.06	18.08	0.190196	1.95252	Cell Size Database	listed (Cell Size Database)
Oplopomus oplopomus	76.04	20	0.263019	2.44986	Cell Size Database	listed (Cell Size Database)
Opsanus tau	154.45	19.93	0.129039	5.1576	Cell Size Database	listed (Cell Size Database)
Opsanus tau	150.96	23.69	0.156929	5.1576	Cell Size Database	listed (Cell Size Database)
Orectolobus ornatus	318.06	51.17	0.160882	9.3021	Cell Size Database	listed (Cell Size Database)
Oryzias latipes	349.915	78.1677	0.22339	1.468	Sayed et al (2017)	measured from the figure
Osmerus eperlanus	73.89	8.91	0.120585	1.14204	Cell Size Database	listed (Cell Size Database)
Osmerus mordax	61.2	17.1	0.279412	1.27098	Cell Size Database	listed (Cell Size Database)
Oxynotus bruniensis	639.02	110.68	0.173203	23.0066	Cell Size Database	listed (Cell Size Database)
Oxynotus centrina	633.38	n/a	n/a	31.4061	Cell Size Database	listed (Cell Size Database)
Pachypanchax playfairii	37.63	8.58	0.22801	1.34466	Cell Size Database	listed (Cell Size Database)
Pagellus bogaraveo	69.27	n/a	n/a	n/a	Cell Size Database	listed (Cell Size Database)
Paragobiodon xanthosoma	54.76	13.89	0.253652	2.28408	Cell Size Database	listed (Cell Size Database)
Paralichthys lethostigma	43.54	7.76	0.178227	n/a	Cell Size Database	listed (Cell Size Database)
Parapercis cylindrica	42.96	9.18	0.213687	1.08678	Cell Size Database	listed (Cell Size Database)
Parapercis hexophtalma	58.7	10.37	0.176661	1.03152	Cell Size Database	listed (Cell Size Database)
Pelates quadrilineatus	52.53	8.83	0.168094	1.43676	Cell Size Database	listed (Cell Size Database)
Pelteobagrus fulvidraco	76.84	10.33	0.134435	1.82358	Zhu et al (2012)	listed
Perca fluviatilis	85.48	7.67	0.0897286	2.24724	Cell Size Database	listed (Cell Size Database)
Petromyzon marinus	111.27	12.37	0.111171	3.8682	Cell Size Database	listed (Cell Size Database)
Petromyzon marinus	160.61	n/a	n/a	3.8682	Cell Size Database	listed (Cell Size Database)
Petroscirtes fallax	55.97	9.25	0.165267	1.08678	Cell Size Database	listed (Cell Size Database)
Petroscirtes lupus	60.3	10.47	0.173632	1.1973	Cell Size Database	listed (Cell Size Database)
Petroscirtes mitratus	54.8	7.06	0.128832	1.23414	Cell Size Database	listed (Cell Size Database)
Phoxinus eos-neogaeus	132.19	23.12	0.1749	3.92346	Cell Size Database	listed (Cell Size Database)
Phoxinus neogaeus	94.19	15.91	0.168914	2.59722	Cell Size Database	listed (Cell Size Database)
Phoxinus phoxinus	87.36	n/a	n/a	2.1183	Cell Size Database	listed (Cell Size Database)
Piaractus mesopotamicus	191.022	28.8467	0.151012	n/a	Martins et al (2021)	measured from the figure
Pimelodella gracilis	106.03	10.6	0.0999717	1.62096	Cell Size Database	listed (Cell Size Database)
Plagiotremus rhinorhynchos	59.77	13.8	0.230885	n/a	Cell Size Database	listed (Cell Size Database)
Platichthys flesus	63.35	n/a	n/a	n/a	Cell Size Database	listed (Cell Size Database)
Platybelone argalus platyura	74.71	18.2	0.243609	1.842	Cell Size Database	listed (Cell Size Database)
Platycephalus indicus	51.54	11.93	0.231471	1.45518	Cell Size Database	listed (Cell Size Database)
Plectorhinchus sp.	49.48	8.84	0.178658	n/a	Cell Size Database	listed (Cell Size Database)
Plectropomus leopardus	47.12	12.66	0.268676	1.91568	Cell Size Database	listed (Cell Size Database)
Pleuronectes americanus	50.45	8.28	0.164123	1.2894	Cell Size Database	listed (Cell Size Database)
Pleuronectes platessus	63.35	n/a	n/a	0.71838	Cell Size Database	listed (Cell Size Database)
Podothecus acipenserinus	53.99	16.33	0.302463	1.3815	Cell Size Database	listed (Cell Size Database)
Poecilia mexicana	60.97	13.4	0.21978	1.82358	Cell Size Database	listed (Cell Size Database)
Poecilia reticulata	76.0073	17.4419	0.229476	1.842	Martins et al (2021)	measured from the figure
Pollachius virens	72.52	n/a	n/a	n/a	Cell Size Database	listed (Cell Size Database)
Pollachius virens	79.19	n/a	n/a	n/a	Cell Size Database	listed (Cell Size Database)
Polypterus palmas	158.87	34.72	0.218543	10.7757	Cell Size Database	listed (Cell Size Database)
Pomacentrus nagasakiensis	59.95	11.19	0.186656	1.5657	Cell Size Database	listed (Cell Size Database)
Premnas biaculeatus	59.77	16.38	0.274051	1.67622	Cell Size Database	listed (Cell Size Database)
Priacanthus tayenus	46.47	10.98	0.236281	1.54728	Cell Size Database	listed (Cell Size Database)
Prionace glauca	261.25	42.19	0.161493	7.9206	Cell Size Database	listed (Cell Size Database)
Prionotus carolinus	46.97	10.81	0.230147	1.82358	Cell Size Database	listed (Cell Size Database)
Prionotus carolinus	64.21	11.31	0.176141	1.82358	Cell Size Database	listed (Cell Size Database)
Prionotus evolans	447.68	9.97	0.0222704	n/a	Cell Size Database	listed (Cell Size Database)
Prochilodus lineatus	170.857	28.9423	0.169395	3.09456	Martins et al (2021)	measured from the figure
Prosopium cylindraceum	105.51	19.47	0.184532	4.56816	Cell Size Database	listed (Cell Size Database)
Protopterus annectens annectens	944.7	120.09	0.12712	115.309	Cell Size Database	listed (Cell Size Database)
Psettodes erumei	68.22	10.03	0.147024	1.30782	Cell Size Database	listed (Cell Size Database)
Pseudomonacanthus peroni	35.43	10.53	0.297206	0.79206	Cell Size Database	listed (Cell Size Database)
Pseudoplatystoma corruscans	138.964	22.6309	0.162854	n/a	Martins et al (2021)	measured from the figure
Pseudorhombus jenynsii	45.61	7.63	0.167288	0.99468	Cell Size Database	listed (Cell Size Database)
Pterois volitans	45.79	10.47	0.228653	1.82358	Cell Size Database	listed (Cell Size Database)
Pungitius pungitius pungitius	63.35	n/a	n/a	n/a	Cell Size Database	listed (Cell Size Database)
Pygocentrus nattereri	188.606	26.4828	0.140413	n/a	Martins et al (2021)	measured from the figure
Rachycentron canadus	37.7	7.85	0.208223	1.41834	Cell Size Database	listed (Cell Size Database)
Raja clavata	290.54	n/a	n/a	5.8023	Cell Size Database	listed (Cell Size Database)
Raja eglanteria	258.03	n/a	n/a	10.6836	Cell Size Database	listed (Cell Size Database)
Raja eglanteria	303.98	25.64	0.0843477	10.6836	Cell Size Database	listed (Cell Size Database)
Raja eglanteria	272.92	28.42	0.104133	10.6836	Cell Size Database	listed (Cell Size Database)
Raja eglanteria	292.4	n/a	n/a	10.6836	Cell Size Database	listed (Cell Size Database)
Raja montagui	243.63	n/a	n/a	6.3549	Cell Size Database	listed (Cell Size Database)
Reinhardtius evermanni	54.06	12.27	0.22697	1.30782	Cell Size Database	listed (Cell Size Database)
Rhamdia quelen	177.523	22.9421	0.129235	1.91568	Martins et al (2021)	measured from the figure
Rhamphichthys rostratus	41.83	14.79	0.353574	1.71306	Cell Size Database	listed (Cell Size Database)
Rhizoprionodon terraenovae	245.56	n/a	n/a	6.6312	Cell Size Database	listed (Cell Size Database)
Rutilus rutilus	79.19	n/a	n/a	2.43144	Cell Size Database	listed (Cell Size Database)
Salmo labrax (2n)	128.12	24.69	0.19271	n/a	Cakmak et al (2019)	listed
Salmo labrax (3n)	188.81	31.15	0.164981	n/a	Cakmak et al (2019)	listed
Salmo salar	135.16	n/a	n/a	5.7102	Cell Size Database	listed (Cell Size Database)
Salmo salar (diploid)	135.25	25.33	0.187283	4.01556	Cell Size Database	listed (Cell Size Database)
Salmo salar (triploid)	196.97	42.14	0.213941	6.02334	Cell Size Database	listed (Cell Size Database)
Salmo trutta	114.65	n/a	n/a	5.8023	Cell Size Database	listed (Cell Size Database)
Salvelinus alpinus (from Labrador)	164.56	30.27	0.183945	6.18912	Cell Size Database	listed (Cell Size Database)
Salvelinus alpinus (from Somerset Is.)	135.35	28.09	0.207536	6.18912	Cell Size Database	listed (Cell Size Database)
Salvelinus fontinalis	152.34	n/a	n/a	6.447	Cell Size Database	listed (Cell Size Database)
Salvelinus fontinalis	137.53	35.09	0.255144	6.447	Cell Size Database	listed (Cell Size Database)
Salvelinus namaycush	142	22.46	0.158169	5.59968	Cell Size Database	listed (Cell Size Database)
Salvelinus namaycush	114.65	n/a	n/a	5.59968	Cell Size Database	listed (Cell Size Database)
Salvelinus namaycush	150.45	24.55	0.163177	5.59968	Cell Size Database	listed (Cell Size Database)
Sarda australis	56.08	13.84	0.24679	1.49202	Cell Size Database	listed (Cell Size Database)
Sardina pilchardus	69.27	n/a	n/a	n/a	Cell Size Database	listed (Cell Size Database)
Sardinella gibbosa	59.94	15.09	0.251752	1.95252	Cell Size Database	listed (Cell Size Database)
Scardinius erythrophthalmus	79.17	n/a	n/a	2.59722	Cell Size Database	listed (Cell Size Database)
Scarus schlegeli	67.39	19.59	0.290696	2.70774	Cell Size Database	listed (Cell Size Database)
Scatophagus multifasciatus	55.01	10.83	0.196873	1.2894	Cell Size Database	listed (Cell Size Database)
Scolopsis monogramma	51.41	13.47	0.262011	1.39992	Cell Size Database	listed (Cell Size Database)
Scolopsis vosmeri	57.73	15.32	0.265373	n/a	Cell Size Database	listed (Cell Size Database)
Scomber scombrus	81.49	n/a	n/a	1.78674	Cell Size Database	listed (Cell Size Database)
Scomber scombrus	77.28	n/a	n/a	1.78674	Cell Size Database	listed (Cell Size Database)
Scomber scombrus	69.27	n/a	n/a	1.78674	Cell Size Database	listed (Cell Size Database)
Scophthalmus maximus	53.8	13.44	0.249814	1.58412	Cell Size Database	listed (Cell Size Database)
Scophthalmus rhombus	64.37	n/a	n/a	n/a	Cell Size Database	listed (Cell Size Database)
Scorpaena cardinalis	87.2	25.53	0.292775	2.63406	Cell Size Database	listed (Cell Size Database)
Scorpaenopsis oxycepgus	70.87	11.49	0.162128	2.2104	Cell Size Database	listed (Cell Size Database)
Scyliorhinus canicula	328.6	42.23	0.128515	10.4073	Cell Size Database	listed (Cell Size Database)
Scyliorhinus stellaris	285.15	n/a	n/a	11.3283	Cell Size Database	listed (Cell Size Database)
Sebastes alutus	59.73	12.82	0.214633	1.7499	Cell Size Database	listed (Cell Size Database)
Sebastes atlanticus	81.2	14.78	0.18202	1.86042	Cell Size Database	listed (Cell Size Database)
Sebastes marinus	79.86	n/a	n/a	n/a	Cell Size Database	listed (Cell Size Database)
Sebastes marinus	42.8	n/a	n/a	n/a	Cell Size Database	listed (Cell Size Database)
Sebastes polyspinis	58.58	17.36	0.296347	1.80516	Cell Size Database	listed (Cell Size Database)
Semotilus corporalis	74.07	14.99	0.202376	2.26566	Cell Size Database	listed (Cell Size Database)
Seriola hippos	46.03	10.25	0.222681	1.41834	Cell Size Database	listed (Cell Size Database)
Seriola lalandi	57.73	8.84	0.153127	1.2894	Cell Size Database	listed (Cell Size Database)
Sideria picta	123.73	18.99	0.153479	3.51822	Cell Size Database	listed (Cell Size Database)
Siganus doliatus	51.96	11.34	0.218245	1.23414	Cell Size Database	listed (Cell Size Database)
Siganus fuscescens	45.05	12.2	0.27081	1.06836	Cell Size Database	listed (Cell Size Database)
Signigobius biocellatus	68.03	13.17	0.193591	1.58412	Cell Size Database	listed (Cell Size Database)
Sillaginodes punctata	50.68	10.9	0.215075	1.16046	Cell Size Database	listed (Cell Size Database)
Sillago analis	32.34	9.01	0.278602	1.21572	Cell Size Database	listed (Cell Size Database)
Silurus asotus (2n)	114.934	25.8253	0.224697	2.1183	Seol et al (2008)	measured from the figure
Silurus asotus (3n)	130.731	30.5323	0.233551	3.17745	Seol et al (2008)	measured from the figure
Siniperca chuatsi	76.52	9.39	0.122713	1.6578	Zhu et al (2012)	listed
Solea solea	65.98	n/a	n/a	1.34466	Cell Size Database	listed (Cell Size Database)
Soleichthys heterorhinos	40.71	10.16	0.24957	1.34466	Cell Size Database	listed (Cell Size Database)
Sphoeroides annulatus	20.8894	4.20778	0.201431	n/a	Fajer-Ávila et al (2011)	measured from the figure
Sphoeroides greeleyi	41.0704	12.8627	0.313188	1.30782	Noleto et al (2009)	measured from the figure
Sphoeroides maculatus	47.69	7.48	0.156846	0.921	Cell Size Database	listed (Cell Size Database)
Sphoeroides spengleri	29.9885	5.5271	0.184308	0.62628	Noleto_2009_Mar_Biotechnol	measured from the figure
Sphoeroides testudineus	42.9857	10.9224	0.254094	1.51044	Noleto et al (2009)	measured from the figure
Sphyraena obtusata	41.97	10.01	0.238504	0.99468	Cell Size Database	listed (Cell Size Database)
Sphyrna lewini	229.69	40.63	0.176891	6.447	Cell Size Database	listed (Cell Size Database)
Sphyrna mokarran	164.23	n/a	n/a	n/a	Cell Size Database	listed (Cell Size Database)
Sphyrna tiburo	174.55	n/a	n/a	7.1838	Cell Size Database	listed (Cell Size Database)
Sphyrna tudes	176.71	30.24	0.171128	n/a	Cell Size Database	listed (Cell Size Database)
Sphyrna zygaena	116.55	n/a	n/a	n/a	Cell Size Database	listed (Cell Size Database)
Sprattus sprattus	53.46	n/a	n/a	n/a	Cell Size Database	listed (Cell Size Database)
Squalus acanthias	279.4	38.95	0.139406	12.673	Cell Size Database	listed (Cell Size Database)
Squalus acanthias	275.86	42.23	0.153085	12.673	Cell Size Database	listed (Cell Size Database)
Squalus acanthias	316.44	n/a	n/a	12.673	Cell Size Database	listed (Cell Size Database)
Squalus acanthias	326.42	55.17	0.169015	12.673	Cell Size Database	listed (Cell Size Database)
Squatina australis	497.46	142.49	0.286435	30.2272	Cell Size Database	listed (Cell Size Database)
Squatina squatina	337.45	n/a	n/a	18.0516	Cell Size Database	listed (Cell Size Database)
Stenotomus chrysops	51.84	9.42	0.181713	1.80516	Cell Size Database	listed (Cell Size Database)
Sufflamen fraenatus	43.92	11.49	0.261612	1.17888	Cell Size Database	listed (Cell Size Database)
Synbranchus marmoratus	297.923	36.7009	0.123189	6.04176	Martins et al (2021)	measured from the figure
Syngnathus fuscus	75.76	n/a	n/a	1.21572	Cell Size Database	listed (Cell Size Database)
Syngnathus scovelli	46.96	5.46	0.116269	0.99468	Cell Size Database	listed (Cell Size Database)
Syngnathus typhle	83.14	n/a	n/a	1.0131	Cell Size Database	listed (Cell Size Database)
Synodontis notatus	55.95	10.27	0.183557	1.73148	Cell Size Database	listed (Cell Size Database)
Synodontis notatus (triploid?)	74.05	13.5	0.182309	2.59722	Cell Size Database	listed (Cell Size Database)
Synodus sageneus	67.32	16.32	0.242424	2.46828	Cell Size Database	listed (Cell Size Database)
Takifugu rubripes	9.0701	1.82297	0.200987	0.8	Umezawa et al (2012)	measured from the figure
Taurulus bubalis	87.36	n/a	n/a	n/a	Cell Size Database	listed (Cell Size Database)
Tautoga onitis	60.2	9.66	0.160465	1.71306	Cell Size Database	listed (Cell Size Database)
Tautoga onitis	66.16	12.1	0.18289	1.71306	Cell Size Database	listed (Cell Size Database)
Tautoga onitis	61.92	10.81	0.17458	1.71306	Cell Size Database	listed (Cell Size Database)
Terapon jarbua	46.6	9.96	0.213734	1.17888	Cell Size Database	listed (Cell Size Database)
Terapon puta	51.28	8.33	0.162441	1.4736	Cell Size Database	listed (Cell Size Database)
Tetrabrachium ocellatum	84.62	18.19	0.214961	n/a	Cell Size Database	listed (Cell Size Database)
Tetraodon nigroviridis	46.12	8.46	0.183435	0.93942	Cell Size Database	listed (Cell Size Database)
Thunnus alalunga	75.31	12.99	0.172487	1.67622	Cell Size Database	listed (Cell Size Database)
Thymallus arcticus	87.19	16.12	0.184884	3.66558	Cell Size Database	listed (Cell Size Database)
Thymallus arcticus	116.93	22.4	0.191568	3.66558	Cell Size Database	listed (Cell Size Database)
Thymallus thymallus	103.76	n/a	n/a	3.9603	Cell Size Database	listed (Cell Size Database)
Tinca tinca	111.41	6.6	0.0592406	1.87884	Cell Size Database	listed (Cell Size Database)
Tinca tinca (2n)	n/a	10.9078	n/a	1.87884	Bytyutskyy et al (2014)	listed
Tinca tinca (3n)	n/a	11.7504	n/a	2.8551	Bytyutskyy et al (2014)	listed
Torpedo nobiliana	542.99	n/a	n/a	13.0045	Cell Size Database	listed (Cell Size Database)
Torpedo torpedo	633.38	n/a	n/a	13.815	Cell Size Database	listed (Cell Size Database)
Trachinus draco	70.38	n/a	n/a	n/a	Cell Size Database	listed (Cell Size Database)
Trachurus trachurus	71.27	n/a	n/a	n/a	Cell Size Database	listed (Cell Size Database)
Trematomus bernacchii	89.19	13.5	0.151362	3.35244	Cell Size Database	listed (Cell Size Database)
Triglopsis quadricornis	109.58	20.44	0.18653	1.69464	Cell Size Database	listed (Cell Size Database)
Tripodichthys angustifrons	36.51	8.03	0.21994	0.93942	Cell Size Database	listed (Cell Size Database)
Trisopterus luscus	64.37	n/a	n/a	n/a	Cell Size Database	listed (Cell Size Database)
Ucla xenogrammus	60.13	11.75	0.19541	1.51044	Cell Size Database	listed (Cell Size Database)
Ulua aurochs	38.74	9.56	0.246773	1.17888	Cell Size Database	listed (Cell Size Database)
Upeneichthys lineatus	51.11	11.86	0.232049	1.16046	Cell Size Database	listed (Cell Size Database)
Urophycis tenuis	72.9	17.76	0.243621	1.63938	Cell Size Database	listed (Cell Size Database)
Urophycis tenuis	86.08	n/a	n/a	1.63938	Cell Size Database	listed (Cell Size Database)
Valenciennea longipinnis	66.67	17.8	0.266987	1.71306	Cell Size Database	listed (Cell Size Database)
Xiphias gladius	76.27	10.68	0.140029	1.21572	Cell Size Database	listed (Cell Size Database)
Xiphias gladius	51.37	n/a	n/a	1.21572	Cell Size Database	listed (Cell Size Database)
Zebrasoma scopas	58.4	12.53	0.214555	1.32624	Cell Size Database	listed (Cell Size Database)
Zenopsis nebulosus	100.99	23.88	0.236459	2.26566	Cell Size Database	listed (Cell Size Database)
Zeus faber	95.03	n/a	n/a	n/a	Cell Size Database	listed (Cell Size Database)
Zoarces americanus	50.65	12.61	0.248963	1.67622	Cell Size Database	listed (Cell Size Database)
Species	cell area (μm2)	nuclear area (μm2)	N/C area ratio	Genome size (Gb)	Refferences	Collection method
Mammalian
Acinonyx jubatus	28.2743			4.71552	Cell Size Database	listed (Cell Size Database)
Acinonyx jubatus	21.2372			4.71552	Cell Size Database	listed (Cell Size Database)
Aepyprymnus rufescens	54.1061			n/a	Cell Size Database	listed (Cell Size Database)
Aeromys thomasi	35.2565			n/a	Cell Size Database	listed (Cell Size Database)
Agouti paca	41.8539			n/a	Cell Size Database	listed (Cell Size Database)
Ailurus fulgens	36.3168			n/a	Cell Size Database	listed (Cell Size Database)
Alcelaphus buselaphus	15.9043			n/a	Cell Size Database	listed (Cell Size Database)
Alces alces	33.1831			n/a	Cell Size Database	listed (Cell Size Database)
Alopex lagopus	33.1831			n/a	Cell Size Database	listed (Cell Size Database)
Alopex lagopus	31.1725			n/a	Cell Size Database	listed (Cell Size Database)
Ammotragus lervia	12.5664			n/a	Cell Size Database	listed (Cell Size Database)
Ammotragus lervia	9.0792			n/a	Cell Size Database	listed (Cell Size Database)
Antilocapra americana	20.4282			n/a	Cell Size Database	listed (Cell Size Database)
Antilope cervicapra	19.635			n/a	Cell Size Database	listed (Cell Size Database)
Antilope cervicapra	18.0956			n/a	Cell Size Database	listed (Cell Size Database)
Aotus trivirgatus	35.2565			n/a	Cell Size Database	listed (Cell Size Database)
Aotus trivirgatus	41.8539			n/a	Cell Size Database	listed (Cell Size Database)
Apodemus sylvaticus	34.2119			6.06018	Cell Size Database	listed (Cell Size Database)
Arctonyx collaris	38.4845			n/a	Cell Size Database	listed (Cell Size Database)
Artibeus jamaicensis	25.5176			4.84446	Cell Size Database	listed (Cell Size Database)
Arvicola riparius	29.2247			n/a	Cell Size Database	listed (Cell Size Database)
Arvicola terrestris	35.2565			5.13918	Cell Size Database	listed (Cell Size Database)
Ateles belzebuth	39.5919			6.68646	Cell Size Database	listed (Cell Size Database)
Ateles geoffroyi	58.088			5.9865	Cell Size Database	listed (Cell Size Database)
Ateles paniscus	39.5919			6.31806	Cell Size Database	listed (Cell Size Database)
Ateles paniscus	38.4845			6.31806	Cell Size Database	listed (Cell Size Database)
Atilax paludinosus	28.2743			n/a	Cell Size Database	listed (Cell Size Database)
Axis axis	19.635			n/a	Cell Size Database	listed (Cell Size Database)
Axis porcinus	17.3494			n/a	Cell Size Database	listed (Cell Size Database)
Babyrousa babyrussa	27.3397			n/a	Cell Size Database	listed (Cell Size Database)
Balaena glacialis	52.8102			n/a	Cell Size Database	listed (Cell Size Database)
Balaenoptera musculus	46.5663			n/a	Cell Size Database	listed (Cell Size Database)
Bandicota indica	33.1831			n/a	Cell Size Database	listed (Cell Size Database)
Bassaricus astutus	31.1725			n/a	Cell Size Database	listed (Cell Size Database)
Bison bison	31.1725			9.0258	Cell Size Database	listed (Cell Size Database)
Bison bonasus	22.0618			n/a	Cell Size Database	listed (Cell Size Database)
Bos frontalis	27.3397			n/a	Cell Size Database	listed (Cell Size Database)
Bos grunniens	20.4282			n/a	Cell Size Database	listed (Cell Size Database)
Bos sp.	24.6301			n/a	Cell Size Database	listed (Cell Size Database)
Bos taurus	28.2743			6.8154	Cell Size Database	listed (Cell Size Database)
Bos taurus	26.4208			6.8154	Cell Size Database	listed (Cell Size Database)
Bos taurus	23.7583			6.8154	Cell Size Database	listed (Cell Size Database)
Bos taurus	28.2743			6.8154	Cell Size Database	listed (Cell Size Database)
Bos taurus	27.3397			6.8154	Cell Size Database	listed (Cell Size Database)
Boselephus tragocamelus	19.635			n/a	Cell Size Database	listed (Cell Size Database)
Bubalus bubalis	23.7583			n/a	Cell Size Database	listed (Cell Size Database)
Callithirx humeralifer	36.3168			n/a	Cell Size Database	listed (Cell Size Database)
Callithrix jacchus	38.4845			6.31806	Cell Size Database	listed (Cell Size Database)
Callithrix sp.	40.715			n/a	Cell Size Database	listed (Cell Size Database)
Camelus bactrianus	27.3554			5.26812	Cell Size Database	listed (Cell Size Database)
Camelus bactrianus	22.3838			5.26812	Cell Size Database	listed (Cell Size Database)
Camelus bactrianus	20.2161			5.26812	Cell Size Database	listed (Cell Size Database)
Camelus dromedarius	26.3423			5.47074	Cell Size Database	listed (Cell Size Database)
Camelus dromedarius	20.8916			5.47074	Cell Size Database	listed (Cell Size Database)
Camelus dromedarius	37.1101			5.47074	Cell Size Database	listed (Cell Size Database)
Canis aureus	34.2119			n/a	Cell Size Database	listed (Cell Size Database)
Canis familiaris	40.715			5.1576	Cell Size Database	listed (Cell Size Database)
Canis familiaris	36.3168			5.1576	Cell Size Database	listed (Cell Size Database)
Canis familiaris	31.1725			5.1576	Cell Size Database	listed (Cell Size Database)
Canis familiaris	40.715			5.1576	Cell Size Database	listed (Cell Size Database)
Canis familiaris	40.715			5.1576	Cell Size Database	listed (Cell Size Database)
Canis familiaris dingo	44.1786			n/a	Cell Size Database	listed (Cell Size Database)
Canis familiaris dingo	35.2565			n/a	Cell Size Database	listed (Cell Size Database)
Canis latrans	37.3928			5.19444	Cell Size Database	listed (Cell Size Database)
Canis lupus	39.5919			5.17602	Cell Size Database	listed (Cell Size Database)
Canis lupus	38.4845			n/a	Cell Size Database	listed (Cell Size Database)
Canis mesomelas	38.4845			n/a	Cell Size Database	listed (Cell Size Database)
Capra caucasica	10.1788			n/a	Cell Size Database	listed (Cell Size Database)
Capra hircus	12.5664			5.96808	Cell Size Database	listed (Cell Size Database)
Capra hircus	7.54768			5.96808	Cell Size Database	listed (Cell Size Database)
Capra hircus	8.04248			5.96808	Cell Size Database	listed (Cell Size Database)
Capra hircus	12.5664			5.96808	Cell Size Database	listed (Cell Size Database)
Capra hircus	9.62113			5.96808	Cell Size Database	listed (Cell Size Database)
Capra hircus	13.8544			5.96808	Cell Size Database	listed (Cell Size Database)
Capra ibex	13.8544			n/a	Cell Size Database	listed (Cell Size Database)
Capreolus capreolus	18.8574			n/a	Cell Size Database	listed (Cell Size Database)
Capromys pilorides	41.8539			n/a	Cell Size Database	listed (Cell Size Database)
Carollia perspicillata	31.1725			5.37864	Cell Size Database	listed (Cell Size Database)
Castor fiber	45.3646			n/a	Cell Size Database	listed (Cell Size Database)
Cavia porcellus	40.715			7.22064	Cell Size Database	listed (Cell Size Database)
Cavia porcellus	37.3928			7.22064	Cell Size Database	listed (Cell Size Database)
Cavia porcellus	39.5919			7.22064	Cell Size Database	listed (Cell Size Database)
Cavia porcellus	39.5919			7.22064	Cell Size Database	listed (Cell Size Database)
Cebus albifrons	39.5919			7.33116	Cell Size Database	listed (Cell Size Database)
Cebus albifrons	35.2565			7.33116	Cell Size Database	listed (Cell Size Database)
Cebus apella	41.8539			6.8154	Cell Size Database	listed (Cell Size Database)
Cebus apella	33.1831			6.8154	Cell Size Database	listed (Cell Size Database)
Cebus capucinus	43.0084			6.9996	Cell Size Database	listed (Cell Size Database)
Cebus capucinus	38.4845			6.9996	Cell Size Database	listed (Cell Size Database)
Cebus olivaceus	41.8539			6.2628	Cell Size Database	listed (Cell Size Database)
Cebus sp.	41.8539			n/a	Cell Size Database	listed (Cell Size Database)
Cephalophus maxwelli	19.635			n/a	Cell Size Database	listed (Cell Size Database)
Cercarctetus nanus	34.2119			n/a	Cell Size Database	listed (Cell Size Database)
Cercocebus torquatus	40.715			9.0258	Cell Size Database	listed (Cell Size Database)
Cercocebus torquatus	43.0084			9.0258	Cell Size Database	listed (Cell Size Database)
Cercopithecus diana	40.715			n/a	Cell Size Database	listed (Cell Size Database)
Cercopithecus mitis	40.715			n/a	Cell Size Database	listed (Cell Size Database)
Cercopithecus mona	40.715			n/a	Cell Size Database	listed (Cell Size Database)
Cercopithecus mona	33.1831			n/a	Cell Size Database	listed (Cell Size Database)
Cercopithecus petaurista	41.8539			n/a	Cell Size Database	listed (Cell Size Database)
Cercopithecus petaurista	40.715			n/a	Cell Size Database	listed (Cell Size Database)
Cervus canadensis	23.7583			n/a	Cell Size Database	listed (Cell Size Database)
Cervus elaphus	27.3397			n/a	Cell Size Database	listed (Cell Size Database)
Cervus elaphus	15.9043			n/a	Cell Size Database	listed (Cell Size Database)
Cervus timorensus	35.2565			n/a	Cell Size Database	listed (Cell Size Database)
Cervus timorensus	18.0956			n/a	Cell Size Database	listed (Cell Size Database)
Chaetophractus villosus	46.5663			7.69956	Cell Size Database	listed (Cell Size Database)
Chalinolobus morio	15.9043			4.5129	Cell Size Database	listed (Cell Size Database)
Chlorocebus aethiops	43.0084			7.71798	Cell Size Database	listed (Cell Size Database)
Chlorocebus pygerythrus	44.1786			7.71798	Cell Size Database	listed (Cell Size Database)
Chlorocebus sabaeus	43.0084			7.44168	Cell Size Database	listed (Cell Size Database)
Choleopus didactylus	62.2114			n/a	Cell Size Database	listed (Cell Size Database)
Civettictis civetta	27.3397			n/a	Cell Size Database	listed (Cell Size Database)
Coendou prehensilis	43.0084			n/a	Cell Size Database	listed (Cell Size Database)
Connochaetes gnou	22.0618			n/a	Cell Size Database	listed (Cell Size Database)
Connochaetes taurinus	15.2053			n/a	Cell Size Database	listed (Cell Size Database)
Crocuta crocuta	35.2565			n/a	Cell Size Database	listed (Cell Size Database)
Cynocephalus volans	41.8539			n/a	Cell Size Database	listed (Cell Size Database)
Dama dama	24.6301			n/a	Cell Size Database	listed (Cell Size Database)
Dama dama	18.8574			n/a	Cell Size Database	listed (Cell Size Database)
Damaliscus dorcas	14.522			n/a	Cell Size Database	listed (Cell Size Database)
Dasyprocta azarae	34.2119			n/a	Cell Size Database	listed (Cell Size Database)
Dasypus novemcinctus	51.53			9.96522	Cell Size Database	listed (Cell Size Database)
Dasyurus maculatus	40.715			6.41016	Cell Size Database	listed (Cell Size Database)
Dasyurus viverrinus	31.1725			n/a	Cell Size Database	listed (Cell Size Database)
Dasyurus viverrinus	26.4208			n/a	Cell Size Database	listed (Cell Size Database)
Dendrolagus inustus	43.0084			n/a	Cell Size Database	listed (Cell Size Database)
Diceros bicornis	33.1831			6.15228	Cell Size Database	listed (Cell Size Database)
Didelphis marsupialis	43.0084			5.91282	Cell Size Database	listed (Cell Size Database)
Didelphis sp.	59.4468			n/a	Cell Size Database	listed (Cell Size Database)
Didelphis virginiana	39.5919			7.6443	Cell Size Database	listed (Cell Size Database)
Didelphis virginiana	36.3168			7.6443	Cell Size Database	listed (Cell Size Database)
Eira barbara	29.2247			n/a	Cell Size Database	listed (Cell Size Database)
Eira barbara	29.2247			n/a	Cell Size Database	listed (Cell Size Database)
Elephas maximus	67.9291			7.42326	Cell Size Database	listed (Cell Size Database)
Elephas maximus	66.4761			7.42326	Cell Size Database	listed (Cell Size Database)
Elephas maximus	67.9291			7.42326	Cell Size Database	listed (Cell Size Database)
Elephas maximus	66.4761			7.42326	Cell Size Database	listed (Cell Size Database)
Elephas maximus	69.3978			7.42326	Cell Size Database	listed (Cell Size Database)
Elephurus davidianus	24.6301			n/a	Cell Size Database	listed (Cell Size Database)
Eptesicus fuscus	26.4208			4.1445	Cell Size Database	listed (Cell Size Database)
Equus asinus	22.0618			7.58904	Cell Size Database	listed (Cell Size Database)
Equus asinus	32.1699			7.58904	Cell Size Database	listed (Cell Size Database)
Equus burchelli	26.4208			n/a	Cell Size Database	listed (Cell Size Database)
Equus caballus	23.7583			5.8023	Cell Size Database	listed (Cell Size Database)
Equus caballus	21.2372			5.8023	Cell Size Database	listed (Cell Size Database)
Equus caballus	28.2743			5.8023	Cell Size Database	listed (Cell Size Database)
Equus caballus	26.4208			5.8023	Cell Size Database	listed (Cell Size Database)
Equus ferus przewalski	23.7583			n/a	Cell Size Database	listed (Cell Size Database)
Equus grevyi	19.635			n/a	Cell Size Database	listed (Cell Size Database)
Equus hemionus	26.4208			n/a	Cell Size Database	listed (Cell Size Database)
Equus hemionus	20.4282			n/a	Cell Size Database	listed (Cell Size Database)
Equus zebra	20.4282			n/a	Cell Size Database	listed (Cell Size Database)
Erethizon dorsatum	44.1786			n/a	Cell Size Database	listed (Cell Size Database)
Erinaceus europaeus	30.1907			6.74172	Cell Size Database	listed (Cell Size Database)
Erinaceus europaeus	19.635			6.74172	Cell Size Database	listed (Cell Size Database)
Erythrocebus patas	37.3928			6.48384	Cell Size Database	listed (Cell Size Database)
Eulemur fulvus	32.1699			5.69178	Cell Size Database	listed (Cell Size Database)
Eulemur mongoz	28.2743			5.69178	Cell Size Database	listed (Cell Size Database)
Eumetopias jubatus	56.745			n/a	Cell Size Database	listed (Cell Size Database)
Euphractus sexcinctus	43.0084			7.66272	Cell Size Database	listed (Cell Size Database)
Felis bengalensis	26.4208			n/a	Cell Size Database	listed (Cell Size Database)
Felis caracal	22.9022			n/a	Cell Size Database	listed (Cell Size Database)
Felis caracal	19.635			n/a	Cell Size Database	listed (Cell Size Database)
Felis catus	26.4208			5.36022	Cell Size Database	listed (Cell Size Database)
Felis catus	25.5176			5.36022	Cell Size Database	listed (Cell Size Database)
Felis catus	19.635			5.36022	Cell Size Database	listed (Cell Size Database)
Felis catus	24.6301			5.36022	Cell Size Database	listed (Cell Size Database)
Felis catus	26.4208			5.36022	Cell Size Database	listed (Cell Size Database)
Felis chaus	22.0618			n/a	Cell Size Database	listed (Cell Size Database)
Felis concolor	25.5176			5.6181	Cell Size Database	listed (Cell Size Database)
Felis concolor	22.9022			5.6181	Cell Size Database	listed (Cell Size Database)
Felis lynx	28.2743			5.37864	Cell Size Database	listed (Cell Size Database)
Felis pardalis	23.7583			n/a	Cell Size Database	listed (Cell Size Database)
Felis serval	30.1907			n/a	Cell Size Database	listed (Cell Size Database)
Felis yaguarondi	25.5176			n/a	Cell Size Database	listed (Cell Size Database)
Funambulus palmarum	34.2119			n/a	Cell Size Database	listed (Cell Size Database)
Galictis vittata	29.2247			n/a	Cell Size Database	listed (Cell Size Database)
Gazella dorcas	21.2372			n/a	Cell Size Database	listed (Cell Size Database)
Genetta tigrina	17.3494			n/a	Cell Size Database	listed (Cell Size Database)
Gerbillus gerbillus	29.2247			n/a	Cell Size Database	listed (Cell Size Database)
Giraffa camelopardalis	24.6301			5.2497	Cell Size Database	listed (Cell Size Database)
Giraffa camelopardalis	14.522			5.2497	Cell Size Database	listed (Cell Size Database)
Glaucomys volans	33.1831			n/a	Cell Size Database	listed (Cell Size Database)
Globicephala macrorhynchus	36.3168			n/a	Cell Size Database	listed (Cell Size Database)
Globicephala melas	49.0167			n/a	Cell Size Database	listed (Cell Size Database)
Gorilla gorilla	40.715			7.66272	Cell Size Database	listed (Cell Size Database)
Gorilla gorilla	46.5663			7.66272	Cell Size Database	listed (Cell Size Database)
Halichoerus grypus	45.3646			n/a	Cell Size Database	listed (Cell Size Database)
Hemitragus sp.	7.54768			n/a	Cell Size Database	listed (Cell Size Database)
Herpestes edwardsii	22.9022			n/a	Cell Size Database	listed (Cell Size Database)
Herpestes smithii	25.5176			n/a	Cell Size Database	listed (Cell Size Database)
Herpestes urva	20.4282			n/a	Cell Size Database	listed (Cell Size Database)
Hippopotamus amphibius	43.0084			n/a	Cell Size Database	listed (Cell Size Database)
Homo sapiens	49.0167			6.4	Cell Size Database	listed (Cell Size Database)
Homo sapiens	40.715			6.4	Cell Size Database	listed (Cell Size Database)
Homo sapiens	45.3646			6.4	Cell Size Database	listed (Cell Size Database)
Homo sapiens	50.2655			6.4	Cell Size Database	listed (Cell Size Database)
Homo sapiens	44.1786			6.4	Cell Size Database	listed (Cell Size Database)
Homo sapiens	41.8539			6.4	Cell Size Database	listed (Cell Size Database)
Homo sapiens	47.7836			6.4	Cell Size Database	listed (Cell Size Database)
Homo sapiens	50.2655			6.4	Cell Size Database	listed (Cell Size Database)
Hyaena hyaena	36.3168			n/a	Cell Size Database	listed (Cell Size Database)
Hydrochaeris hydrochaeris	50.2655			n/a	Cell Size Database	listed (Cell Size Database)
Hydrochaeris hydrochaeris	76.9769			n/a	Cell Size Database	listed (Cell Size Database)
Hylobates agilis	40.715			6.41016	Cell Size Database	listed (Cell Size Database)
Hylobates hoolock	44.1786			n/a	Cell Size Database	listed (Cell Size Database)
Hylobates hoolock	40.715			n/a	Cell Size Database	listed (Cell Size Database)
Hylobates lar	35.2565			5.96808	Cell Size Database	listed (Cell Size Database)
Hylobates leucogenys	43.0084			n/a	Cell Size Database	listed (Cell Size Database)
Hystrix cristata	44.1786			n/a	Cell Size Database	listed (Cell Size Database)
Inia geoffrensis	37.3928			n/a	Cell Size Database	listed (Cell Size Database)
Kobus ellipsiprymnus	18.8574			n/a	Cell Size Database	listed (Cell Size Database)
Lagenorhynchus obliquidens	36.3168			n/a	Cell Size Database	listed (Cell Size Database)
Lagothrix lagothricha	38.4845			6.52068	Cell Size Database	listed (Cell Size Database)
Lama glama	22.0854			5.9865	Cell Size Database	listed (Cell Size Database)
Lama glama	31.8086			5.9865	Cell Size Database	listed (Cell Size Database)
Lama pacos	23.8761			n/a	Cell Size Database	listed (Cell Size Database)
Lama pacos	15.8258			n/a	Cell Size Database	listed (Cell Size Database)
Lasiurus cinereus	19.635			4.36554	Cell Size Database	listed (Cell Size Database)
Lemur catta	33.1831			5.72862	Cell Size Database	listed (Cell Size Database)
Lemur catta	28.2743			5.72862	Cell Size Database	listed (Cell Size Database)
Lepus timidus	39.5919			5.9865	Cell Size Database	listed (Cell Size Database)
Loris tardigradus	37.3928			n/a	Cell Size Database	listed (Cell Size Database)
Loxodonta africanus	67.9291			n/a	Cell Size Database	listed (Cell Size Database)
Loxodonta africanus	65.0388			n/a	Cell Size Database	listed (Cell Size Database)
Lutra lutra	41.8539			n/a	Cell Size Database	listed (Cell Size Database)
Lycaon pictus	35.2565			5.02866	Cell Size Database	listed (Cell Size Database)
Lycaon pictus	24.6301			5.02866	Cell Size Database	listed (Cell Size Database)
Macaca arctoides	44.1786			6.37332	Cell Size Database	listed (Cell Size Database)
Macaca arctoides	38.4845			6.37332	Cell Size Database	listed (Cell Size Database)
Macaca assamensis	40.715			n/a	Cell Size Database	listed (Cell Size Database)
Macaca fascicularis	43.0084			6.28122	Cell Size Database	listed (Cell Size Database)
Macaca fascicularis	39.5919			6.28122	Cell Size Database	listed (Cell Size Database)
Macaca maura	39.5919			6.31806	Cell Size Database	listed (Cell Size Database)
Macaca mulatta	43.0084			6.61278	Cell Size Database	listed (Cell Size Database)
Macaca mulatta	36.3168			6.61278	Cell Size Database	listed (Cell Size Database)
Macaca mulatta	40.715			6.61278	Cell Size Database	listed (Cell Size Database)
Macaca nemestrina	41.8539			6.55752	Cell Size Database	listed (Cell Size Database)
Macaca nemestrina	38.4845			6.55752	Cell Size Database	listed (Cell Size Database)
Macaca nigra	39.5919			6.3549	Cell Size Database	listed (Cell Size Database)
Macaca nigra	40.715			6.3549	Cell Size Database	listed (Cell Size Database)
Macaca radiata	39.5919			n/a	Cell Size Database	listed (Cell Size Database)
Macaca silenus	43.0084			6.68646	Cell Size Database	listed (Cell Size Database)
Macaca silenus	40.715			6.68646	Cell Size Database	listed (Cell Size Database)
Macaca sinica	36.3168			n/a	Cell Size Database	listed (Cell Size Database)
Macaca sylvanus	45.3646			6.447	Cell Size Database	listed (Cell Size Database)
Macaca sylvanus	37.3928			6.447	Cell Size Database	listed (Cell Size Database)
Macropus dorsalis	52.8102			n/a	Cell Size Database	listed (Cell Size Database)
Macropus dorsalis	33.1831			n/a	Cell Size Database	listed (Cell Size Database)
Macropus eugenii	44.1786			n/a	Cell Size Database	listed (Cell Size Database)
Macropus fuliginosus	43.0084			n/a	Cell Size Database	listed (Cell Size Database)
Macropus giganteus	45.3646			7.20222	Cell Size Database	listed (Cell Size Database)
Macropus parryi	33.1831			n/a	Cell Size Database	listed (Cell Size Database)
Macropus robustus	50.2655			8.21532	Cell Size Database	listed (Cell Size Database)
Macropus rufogriseus	40.715			10.2784	Cell Size Database	listed (Cell Size Database)
Macropus rufogriseus	43.0084			10.2784	Cell Size Database	listed (Cell Size Database)
Macropus rufogriseus	33.1831			10.2784	Cell Size Database	listed (Cell Size Database)
Macropus rufus	51.53			5.76546	Cell Size Database	listed (Cell Size Database)
Macropus sp.	51.53			n/a	Cell Size Database	listed (Cell Size Database)
Macrotis lagotis	33.1831			7.90218	Cell Size Database	listed (Cell Size Database)
Mandrillus leucophaeus	41.8539			n/a	Cell Size Database	listed (Cell Size Database)
Mandrillus sphinx	43.0084			6.447	Cell Size Database	listed (Cell Size Database)
Marmota monax	41.8539			n/a	Cell Size Database	listed (Cell Size Database)
Megaptera novaeangliae	52.8102			n/a	Cell Size Database	listed (Cell Size Database)
Meles meles	32.1699			n/a	Cell Size Database	listed (Cell Size Database)
Mellivora capensis	34.2119			n/a	Cell Size Database	listed (Cell Size Database)
Mesocricetus auratus	26.4208			6.31806	Cell Size Database	listed (Cell Size Database)
Micromys minutus	28.2743			n/a	Cell Size Database	listed (Cell Size Database)
Miopithecus talapoin	39.5919			6.76014	Cell Size Database	listed (Cell Size Database)
Miopithecus talapoin	38.4845			6.76014	Cell Size Database	listed (Cell Size Database)
Mirounga angustirostris	45.3646			n/a	Cell Size Database	listed (Cell Size Database)
Mirounga angustirostris	91.6088			n/a	Cell Size Database	listed (Cell Size Database)
Moschus moschiferus	10.1788			n/a	Cell Size Database	listed (Cell Size Database)
Mungos mungo	26.4208			n/a	Cell Size Database	listed (Cell Size Database)
Muntiacus reevesi	12.5664			5.2497	Cell Size Database	listed (Cell Size Database)
Mus musculus	35.2565			5.9865	Cell Size Database	listed (Cell Size Database)
Mus musculus	22.9022			5.9865	Cell Size Database	listed (Cell Size Database)
Mus musculus	26.4208			5.9865	Cell Size Database	listed (Cell Size Database)
Mus musculus	29.2247			5.9865	Cell Size Database	listed (Cell Size Database)
Mustela erminea	28.2743			n/a	Cell Size Database	listed (Cell Size Database)
Mustela erminea	32.1699			n/a	Cell Size Database	listed (Cell Size Database)
Mustela nigripes	29.2247			n/a	Cell Size Database	listed (Cell Size Database)
Mustela putorius	29.2247			5.17602	Cell Size Database	listed (Cell Size Database)
Mustela vison	47.7836			n/a	Cell Size Database	listed (Cell Size Database)
Myocastor coypus	45.3646			6.6312	Cell Size Database	listed (Cell Size Database)
Myocastor coypus	43.0084			6.6312	Cell Size Database	listed (Cell Size Database)
Myoprocta acouchy	35.2565			n/a	Cell Size Database	listed (Cell Size Database)
Myoxus glis	30.1907			n/a	Cell Size Database	listed (Cell Size Database)
Myrmecophaga tridactyla	66.4761			8.27058	Cell Size Database	listed (Cell Size Database)
Myrmecophaga tridactyla	52.8102			8.27058	Cell Size Database	listed (Cell Size Database)
Nandinia binotata	23.7583			n/a	Cell Size Database	listed (Cell Size Database)
Nasua nasua	35.2565			n/a	Cell Size Database	listed (Cell Size Database)
Nasua nasua	31.1725			n/a	Cell Size Database	listed (Cell Size Database)
Nyctalus noctula	26.4208			n/a	Cell Size Database	listed (Cell Size Database)
Odobenus rosmarus	66.4761			n/a	Cell Size Database	listed (Cell Size Database)
Odocoileus virginianus	16.619			n/a	Cell Size Database	listed (Cell Size Database)
Ondatra zibethicus	40.715			5.12076	Cell Size Database	listed (Cell Size Database)
Orcinus orca	36.3168			n/a	Cell Size Database	listed (Cell Size Database)
Orycteropus afer	66.4761			10.7941	Cell Size Database	listed (Cell Size Database)
Oryctolagus cuniculus	38.4845			6.00492	Cell Size Database	listed (Cell Size Database)
Oryctolagus cuniculus	31.1725			6.00492	Cell Size Database	listed (Cell Size Database)
Oryctolagus cuniculus	29.2247			6.00492	Cell Size Database	listed (Cell Size Database)
Oryctolagus cuniculus	34.2119			6.00492	Cell Size Database	listed (Cell Size Database)
Oryctolagus cuniculus	33.1831			6.00492	Cell Size Database	listed (Cell Size Database)
Oryx leucoryx	22.9022			n/a	Cell Size Database	listed (Cell Size Database)
Otocyon megalotis	32.1699			n/a	Cell Size Database	listed (Cell Size Database)
Ovibos moschatus	15.9043			n/a	Cell Size Database	listed (Cell Size Database)
Ovis aries	18.0956			6.0786	Cell Size Database	listed (Cell Size Database)
Ovis aries	17.3494			6.0786	Cell Size Database	listed (Cell Size Database)
Ovis aries	18.0956			6.0786	Cell Size Database	listed (Cell Size Database)
Ovis aries	18.0956			6.0786	Cell Size Database	listed (Cell Size Database)
Ovis musimon	19.635			n/a	Cell Size Database	listed (Cell Size Database)
Ovis musimon	15.2053			n/a	Cell Size Database	listed (Cell Size Database)
Pan troglodytes	43.0084			6.92592	Cell Size Database	listed (Cell Size Database)
Pan troglodytes	40.715			6.92592	Cell Size Database	listed (Cell Size Database)
Panthera leo	27.3397			5.4339	Cell Size Database	listed (Cell Size Database)
Panthera leo	22.0618			5.4339	Cell Size Database	listed (Cell Size Database)
Panthera onca	21.2372			n/a	Cell Size Database	listed (Cell Size Database)
Panthera pardus	23.7583			n/a	Cell Size Database	listed (Cell Size Database)
Panthera pardus	18.8574			n/a	Cell Size Database	listed (Cell Size Database)
Panthera tigris	28.2743			4.99182	Cell Size Database	listed (Cell Size Database)
Panthera tigris	22.0618			4.99182	Cell Size Database	listed (Cell Size Database)
Papio anubis	39.5919			n/a	Cell Size Database	listed (Cell Size Database)
Papio cynocephalus	40.715			n/a	Cell Size Database	listed (Cell Size Database)
Papio cynocephalus	40.715			n/a	Cell Size Database	listed (Cell Size Database)
Papio hamadryas	38.4845			6.50226	Cell Size Database	listed (Cell Size Database)
Papio hamadryas	46.5663			6.50226	Cell Size Database	listed (Cell Size Database)
Paradoxurus hermaphroditus	15.9043			n/a	Cell Size Database	listed (Cell Size Database)
Paradoxurus hermaphroditus	13.8544			n/a	Cell Size Database	listed (Cell Size Database)
Pecari tajacu	25.5176			n/a	Cell Size Database	listed (Cell Size Database)
Pecari tajacu	22.9022			n/a	Cell Size Database	listed (Cell Size Database)
Phascolarctos cinereus	63.6173			6.79698	Cell Size Database	listed (Cell Size Database)
Phoca vitulina	46.5663			n/a	Cell Size Database	listed (Cell Size Database)
Phoca vitulina	44.1786			n/a	Cell Size Database	listed (Cell Size Database)
Phoca vitulina	40.715			n/a	Cell Size Database	listed (Cell Size Database)
Phocoena phocoena	34.2119			n/a	Cell Size Database	listed (Cell Size Database)
Phocoenoides dalli	37.3928			n/a	Cell Size Database	listed (Cell Size Database)
Pipistrellus pipistrellus	27.3397			n/a	Cell Size Database	listed (Cell Size Database)
Plecotus auritus	25.5176			n/a	Cell Size Database	listed (Cell Size Database)
Pongo pygmaeus	44.1786			6.6312	Cell Size Database	listed (Cell Size Database)
Pongo pygmaeus	38.4845			6.6312	Cell Size Database	listed (Cell Size Database)
Potamochoerus porcus	25.5176			n/a	Cell Size Database	listed (Cell Size Database)
Potorous tridactylus	32.1699			7.51536	Cell Size Database	listed (Cell Size Database)
Potos flavus	24.6301			n/a	Cell Size Database	listed (Cell Size Database)
Procavia capensis	46.5663			7.47852	Cell Size Database	listed (Cell Size Database)
Procyon lotor	32.1699			5.2497	Cell Size Database	listed (Cell Size Database)
Procyon lotor	27.3397			n/a	Cell Size Database	listed (Cell Size Database)
Pteropus dasymallus	32.1699			n/a	Cell Size Database	listed (Cell Size Database)
Pteropus giganteus	32.1699			4.08924	Cell Size Database	listed (Cell Size Database)
Pteropus giganteus	25.5176			4.08924	Cell Size Database	listed (Cell Size Database)
Pteropus poliocephalus	32.1699			4.27344	Cell Size Database	listed (Cell Size Database)
Pteropus subniger	34.2119			n/a	Cell Size Database	listed (Cell Size Database)
Rangifer tarandus	18.8574			6.28122	Cell Size Database	listed (Cell Size Database)
Rangifer tarandus	15.9043			6.28122	Cell Size Database	listed (Cell Size Database)
Rattus norvegicus	33.1831			5.6181	Cell Size Database	listed (Cell Size Database)
Rattus norvegicus	33.1831			5.6181	Cell Size Database	listed (Cell Size Database)
Rattus norvegicus	33.1831			5.6181	Cell Size Database	listed (Cell Size Database)
Rattus rattus	36.3168			5.58126	Cell Size Database	listed (Cell Size Database)
Rattus rattus	28.2743			5.58126	Cell Size Database	listed (Cell Size Database)
Rhinocerus unicornis	36.3168			n/a	Cell Size Database	listed (Cell Size Database)
Rhinolophus megaphyllus	38.4845			n/a	Cell Size Database	listed (Cell Size Database)
Saguinus midas	40.715			n/a	Cell Size Database	listed (Cell Size Database)
Saiga tatarica	22.0618			n/a	Cell Size Database	listed (Cell Size Database)
Saimiri sciureus	28.2743			6.0786	Cell Size Database	listed (Cell Size Database)
Sciurus lis	32.1699			5.56284	Cell Size Database	listed (Cell Size Database)
Sciurus maximus	38.4845			n/a	Cell Size Database	listed (Cell Size Database)
Sciurus niger	34.2119			n/a	Cell Size Database	listed (Cell Size Database)
Sciurus oculatus	33.1831			n/a	Cell Size Database	listed (Cell Size Database)
Sciurus vulgaris	32.1699			n/a	Cell Size Database	listed (Cell Size Database)
Sorex araneus	24.6301			5.36022	Cell Size Database	listed (Cell Size Database)
Speothos venaticus	35.2565			n/a	Cell Size Database	listed (Cell Size Database)
Sus scrofa	28.2743			5.526	Cell Size Database	listed (Cell Size Database)
Sus scrofa	25.5176			5.526	Cell Size Database	listed (Cell Size Database)
Sus scrofa	26.4208			5.526	Cell Size Database	listed (Cell Size Database)
Sus scrofa	31.1725			5.526	Cell Size Database	listed (Cell Size Database)
Syncerus caffer	22.9022			n/a	Cell Size Database	listed (Cell Size Database)
Tachyglossus aculeatus	34.2119			5.32338	Cell Size Database	listed (Cell Size Database)
Talpa europaea	22.9022			n/a	Cell Size Database	listed (Cell Size Database)
Tapirus indicus	32.1699			5.0655	Cell Size Database	listed (Cell Size Database)
Tapirus terrestris	17.3494			6.96276	Cell Size Database	listed (Cell Size Database)
Taurotragus oryx	24.6301			n/a	Cell Size Database	listed (Cell Size Database)
Tenrec ecaudatus	30.1907			n/a	Cell Size Database	listed (Cell Size Database)
Thylogale billardierii	38.4845			n/a	Cell Size Database	listed (Cell Size Database)
Tragelaphus strepsiceros	25.5176			n/a	Cell Size Database	listed (Cell Size Database)
Tragulus javanicus	3.46361			n/a	Cell Size Database	listed (Cell Size Database)
Tragulus javanicus	4.90874			n/a	Cell Size Database	listed (Cell Size Database)
Tragulus meminna	3.46361			n/a	Cell Size Database	listed (Cell Size Database)
Tragulus napu	4.15476			n/a	Cell Size Database	listed (Cell Size Database)
Tremarctos ornatus	26.4208			n/a	Cell Size Database	listed (Cell Size Database)
Trichosurus vulpecula	37.3928			5.526	Cell Size Database	listed (Cell Size Database)
Trichosurus vulpecula	33.1831			5.526	Cell Size Database	listed (Cell Size Database)
Tursiops truncatus	38.4845			5.58126	Cell Size Database	listed (Cell Size Database)
Tursiops truncatus	51.53			5.58126	Cell Size Database	listed (Cell Size Database)
Tympanoctomys barrerae	52.8102			15.4728	Cell Size Database	listed (Cell Size Database)
Urocyon cinereoargentatus	36.3168			n/a	Cell Size Database	listed (Cell Size Database)
Urocyon cinereoargentatus	28.2743			n/a	Cell Size Database	listed (Cell Size Database)
Ursus americanus	37.3928			n/a	Cell Size Database	listed (Cell Size Database)
Ursus arctos	36.3168			5.0655	Cell Size Database	listed (Cell Size Database)
Ursus malayanus	39.5919			n/a	Cell Size Database	listed (Cell Size Database)
Ursus maritimus	34.2119			n/a	Cell Size Database	listed (Cell Size Database)
Ursus thibetanus	36.3168			n/a	Cell Size Database	listed (Cell Size Database)
Ursus ursinus	36.3168			n/a	Cell Size Database	listed (Cell Size Database)
Vespertilio murinus	29.2247			n/a	Cell Size Database	listed (Cell Size Database)
Vicugna vicugna	21.7477			5.96808	Cell Size Database	listed (Cell Size Database)
Vicugna vicugna	17.8442			5.96808	Cell Size Database	listed (Cell Size Database)
Vombatus ursinus	40.715			7.34958	Cell Size Database	listed (Cell Size Database)
Vombatus ursinus	23.7583			7.34958	Cell Size Database	listed (Cell Size Database)
Vulpes bengalensis	45.3646			n/a	Cell Size Database	listed (Cell Size Database)
Vulpes vulpes	29.2247			5.2497	Cell Size Database	listed (Cell Size Database)
Vulpes vulpes	31.1725			n/a	Cell Size Database	listed (Cell Size Database)
Zaglossus bruijni	54.1061			n/a	Cell Size Database	listed (Cell Size Database)
Zalophus californianus	39.5919			5.8023	Cell Size Database	listed (Cell Size Database)
Zalophus californianus	66.4761			5.8023	Cell Size Database	listed (Cell Size Database)
