# Supplementary material for: Specificity of Nuclear Size Scaling in Frog Erythrocytes
Source: Front Cell Dev Biol. 2022 May 18;10:857862. doi: 10.3389/fcell.2022.857862 (PMC9159806; doi:10.3389/fcell.2022.857862)
Supplement: Supplementary file 3 [file Table1.XLSX]

## Sheet: individual frogs (area)
Data of individual frogs
Xenopus laevis	Genome size: 6.2 Gbp
developmental stage	body weight (g)	sample number	Erythrocytic cross-sectional area (µm2)			Nuclear cross-sectional area (µm2)			N/C area ratio			Nnuclear area v.s. Erythrocytic area				N/C area ratio v.s. Erythrocytic area
			average	SD	CV	average	SD	CV	average	SD	CV	slope	r	P value	R2	slope	r	P value	R2
larva during metamorphosis	0.7	200	202.314	24.3131	0.120175	24.5772	3.51863	0.143167	0.12391	0.0281304	0.227023	-0.01991	0.137575	0.0520584	0.0189268	-0.000831541	-0.7187	<0.001	0.516529
larva during metamorphosis	0.7	199	237.705	36.6327	0.15411	26.9092	5.37937	0.199908	0.116373	0.0305023	0.262108	0.000417581	0.00284367	0.968203	8.08643e-06	-0.000561352	-0.674173	<0.001	0.45451
larva during metamorphosis	0.5	199	216.731	29.1229	0.134373	23.925	2.9034	0.121354	0.112597	0.0224836	0.199681	-0.0025861	0.0259401	0.716092	0.000672891	-0.000564086	-0.730657	<0.001	0.53386
larva during metamorphosis	0.6	199	213.378	29.1193	0.136468	23.5288	2.90685	0.123544	0.112396	0.0214004	0.190401	0.00495242	0.0496108	0.486513	0.00246123	-0.000535583	-0.728762	<0.001	0.531094
larva during metamorphosis	0.8	198	215.031	29.4806	0.137099	23.9659	3.30955	0.138094	0.113331	0.0209986	0.185286	0.0204842	0.182467	0.0100843	0.0332943	-0.000464629	-0.652307	<0.001	0.425504
larva during metamorphosis	0.7	207	251.475	32.7308	0.130155	30.224	4.56634	0.151083	0.121974	0.0228993	0.187739	0.0233237	0.16718	0.0160529	0.0279493	-0.000419596	-0.599743	<0.001	0.359692
larva during metamorphosis	0.4	198	198.586	31.4909	0.158576	21.4464	1.98075	0.0923584	0.110933	0.0216744	0.195383	0.00654571	0.104067	0.144554	0.0108299	-0.000588316	-0.854767	<0.001	0.730626
larva during metamorphosis	0.5	200	217.261	35.4416	0.163129	21.6797	2.33712	0.107802	0.103131	0.0236597	0.229415	-0.00536675	-0.081385	0.251942	0.00662352	-0.00057847	-0.866532	<0.001	0.750878
larva during metamorphosis	0.3	200	206.558	34.0457	0.164824	22.8019	3.36736	0.147679	0.114063	0.0292395	0.256345	-0.00130554	-0.0131997	0.852829	0.000174231	-0.000654598	-0.762196	<0.001	0.580943
larva during metamorphosis	0.4	200	208.946	29.4508	0.140949	20.3799	2.35219	0.115417	0.100077	0.0215439	0.215273	-0.013992	-0.175188	0.0130933	0.0306908	-0.000612083	-0.836727	<0.001	0.700113
larva during metamorphosis	0.4	199	221.675	32.3237	0.145816	20.5955	2.14173	0.10399	0.0951533	0.0188409	0.198006	0.00253448	0.0382513	0.591684	0.00146316	-0.000476255	-0.81707	<0.001	0.667604
larva during metamorphosis	0.6	198	220.126	37.7156	0.171336	25.7734	3.07297	0.11923	0.120209	0.0228583	0.190154	0.0135286	0.166041	0.0193944	0.0275696	-0.000483583	-0.797899	<0.001	0.636643
larva during metamorphosis	0.6	200	194.027	27.3995	0.141215	24.6018	2.64982	0.107709	0.129582	0.0246417	0.190162	-0.0135832	-0.140452	0.0472911	0.0197267	-0.000720234	-0.800842	<0.001	0.641347
larva during metamorphosis	0.6	200	164.494	22.1695	0.134773	21.2952	2.45774	0.115413	0.131807	0.0233005	0.176777	-0.00104061	0.00938656	0.89505	8.81074e-05	-0.000786072	-0.747915	<0.001	0.559376
larva during metamorphosis	0.6	200	190.468	29.761	0.156252	21.4199	2.80709	0.131051	0.116117	0.0287829	0.247878	-0.0256352	-0.271786	<0.001	0.0738678	-0.00078666	-0.813392	<0.001	0.661606
larva during metamorphosis	0.4	150	200.133	31.0798	0.155295	22.063	2.71995	0.123281	0.113012	0.0236708	0.209454	0.00145927	0.0166745	0.839506	0.000278038	-0.000573995	-0.753655	<0.001	0.567996
larva during metamorphosis	0.4	200	231.054	28.98	0.125425	22.9639	2.54485	0.11082	0.101116	0.0181764	0.179758	0.00793747	0.0903893	0.203056	0.00817023	-0.000475452	-0.758049	<0.001	0.574639
young adult (2-weeks–1-month after metamorphosis)	N.D.	151	167.354	15.5409	0.0928627	22.2752	3.50424	0.157316	0.134522	0.026645	0.198072	-0.0174201	-0.0772563	0.345751	0.00596854	-0.000983351	-0.573548	<0.001	0.328957
young adult (2-weeks–1-month after metamorphosis)	N.D.	200	178.465	26.7321	0.149789	19.4732	2.29817	0.118017	0.111587	0.0215364	0.193002	0.00216678	0.0252039	0.723145	0.000635236	-0.000592226	-0.731816	<0.001	0.535555
young adult (2-weeks–1-month after metamorphosis)	N.D.	200	162.647	28.8119	0.177144	22.01	3.38227	0.15367	0.14013	0.0345318	0.246428	-0.0213862	-0.182179	0.00982609	0.0331891	-0.000941602	-0.785633	<0.001	0.617219
young adult (2-weeks–1-month after metamorphosis)	N.D.	200	194.164	30.9236	0.159265	22.2333	3.20198	0.144018	0.117454	0.0245389	0.208923	-0.0110161	-0.10639	0.133768	0.0113188	-0.000598227	-0.75388	<0.001	0.568335
young adult (2-weeks–1-month after metamorphosis)	0.9	200	168.795	17.2441	0.10216	21.6863	2.77426	0.127927	0.129589	0.0196208	0.151408	0.0141452	0.0879229	0.215708	0.00773043	-0.000630817	-0.554405	<0.001	0.307365
young adult (2-weeks–1-month after metamorphosis)	1	204	161.861	15.4293	0.0953243	20.6273	2.1886	0.106102	0.128473	0.0179353	0.139603	0.0197969	0.139565	0.046493	0.0194783	-0.000703229	-0.604971	<0.001	0.36599
young adult (1–2-months after metamorphosis)	N.D.	205	160.301	14.1209	0.0880898	24.8415	3.63896	0.146487	0.15585	0.0245321	0.157409	0.0408681	0.158588	0.0231387	0.02515	-0.000708383	-0.407751	<0.001	0.166261
young adult (1–2-months after metamorphosis)	0.9	200	166.185	22.7832	0.137096	19.6862	2.89883	0.147252	0.1198	0.0191453	0.159811	0.0396277	0.311453	<0.001	0.0970027	-0.000429011	-0.510531	<0.001	0.260642
young adult (1–2-months after metamorphosis)	0.7	200	154.798	18.7482	0.121114	20.3359	2.58425	0.127078	0.132886	0.0208834	0.157153	0.0214741	0.15579	0.0276043	0.0242706	-0.00066757	-0.599314	<0.001	0.359177
young adult (1–2-months after metamorphosis)	0.9	200	164.276	19.6783	0.119788	20.4499	3.55365	0.173773	0.126259	0.0264787	0.209718	0.0249559	0.138193	0.051001	0.0190974	-0.000752438	-0.559195	<0.001	0.312699
young adult (1–2-months after metamorphosis)	1.3	200	191.821	15.9344	0.0830691	23.6282	3.34968	0.141766	0.123688	0.0180661	0.146063	0.0525552	0.250004	<0.001	0.0625021	-0.000384742	-0.339344	<0.001	0.115155
young adult (1–2-months after metamorphosis)	1.5	201	176.572	18.3494	0.103921	21.7125	2.15606	0.0993001	0.124228	0.0175928	0.141617	0.00435985	0.0371051	0.601005	0.00137679	-0.000661149	-0.689583	<0.001	0.475525
young adult (3–12-months after metamorphosis)	N.D.	204	179.828	16.2927	0.0906013	21.7449	2.7504	0.126485	0.121836	0.0186902	0.153404	0.0122121	0.0723414	0.303837	0.00523328	-0.000620352	-0.540778	<0.001	0.29244
young adult (3–12-months after metamorphosis)	2.4	201	167.914	11.5522	0.0687979	19.3914	2.50495	0.129179	0.115674	0.014198	0.122741	0.0784201	0.361652	<0.001	0.130793	-0.000239572	-0.194927	0.00555445	0.0379967
young adult (3–12-months after metamorphosis)	2.6	200	169.946	12.1853	0.0717013	20.5065	2.61036	0.127294	0.120838	0.0141291	0.116926	0.0873222	0.407626	<0.001	0.166159	-0.000198073	-0.170823	0.0155861	0.0291806
young adult (3–12-months after metamorphosis)	1.3	200	176.779	15.3257	0.0866938	22.555	3.02778	0.13424	0.12811	0.0176001	0.137382	0.0598849	0.303118	<0.001	0.0918806	-0.000392901	-0.342128	<0.001	0.117051
young adult (3–12-months after metamorphosis)	1.6	199	179.599	14.2527	0.0793585	22.9565	3.04628	0.132698	0.128407	0.0185576	0.144521	0.0362871	0.169777	0.0165143	0.0288244	-0.000517974	-0.397817	<0.001	0.158259
young adult (3–12-months after metamorphosis)	2.4	200	141.122	12.3024	0.0871758	19.4207	2.29736	0.118295	0.138384	0.0182329	0.131756	0.0372853	0.199663	0.00458882	0.0398654	-0.000715066	-0.48248	<0.001	0.232787
adult (>1-year of age)	N.D.	236	205.166	18.976	0.0924908	20.1621	2.69586	0.133709	0.098772	0.0136499	0.138196	0.0404895	0.285003	<0.001	0.081227	-0.000284989	-0.396191	<0.001	0.156967
adult (>1-year of age)	76	231	191.118	16.5616	0.0866563	21.8597	2.62822	0.120231	0.115528	0.0135357	0.117164	0.0582145	0.366837	<0.001	0.134569	-0.000281902	-0.340434	<0.001	0.115895
adult (>1-year of age)	59	234	175.074	13.2628	0.0757557	20.0215	2.31713	0.115732	0.114747	0.0138232	0.120467	0.0476695	0.272852	<0.001	0.0744482	-0.000384193	-0.36862	<0.001	0.135881
adult (>1-year of age)	60	233	202.626	15.6676	0.077323	22.1384	2.81195	0.127017	0.109655	0.0144499	0.131776	0.0433951	0.241789	<0.001	0.058462	-0.000328143	-0.355796	<0.001	0.126591
adult (>1-year of age)	60.5	200	172.933	16.8241	0.0972872	19.1311	2.49623	0.130481	0.111158	0.0147508	0.132701	0.0565237	0.380959	<0.001	0.14513	-0.000324464	-0.37007	<0.001	0.136952
adult (>1-year of age)	60.8	200	169.029	15.773	0.0933156	16.5959	1.92773	0.116157	0.098674	0.0119313	0.120916	0.0455423	0.372635	<0.001	0.138857	-0.00033281	-0.439971	<0.001	0.193574
adult (>1-year of age)	69.6	200	172.424	16.2591	0.0942975	17.7786	1.75874	0.0989243	0.10388	0.0130771	0.125886	0.0210649	0.19474	0.00572229	0.0379237	-0.000501968	-0.624113	<0.001	0.389516
adult (>1-year of age)	64.2	202	189.038	13.3667	0.0707095	20.376	2.37862	0.116736	0.108181	0.0136723	0.126384	0.0279527	0.157081	0.0255775	0.0246745	-0.000415186	-0.405906	<0.001	0.16476
adult (>1-year of age)	67.5	203	188.599	15.5782	0.0825998	23.1474	2.43181	0.105058	0.123279	0.0142198	0.115346	0.0390445	0.250119	<0.001	0.0625596	-0.000424004	-0.464509	<0.001	0.215769
adult (>1-year of age)	N.D.	153	184.95	19.3741	0.104753	21.7282	4.05948	0.18683	0.118633	0.0248391	0.209377	0.0151404	0.0722582	0.374748	0.00522124	-0.000571378	-0.445666	<0.001	0.198618
adult (>1-year of age)	N.D.	197	180.407	11.9076	0.0660042	23.1538	2.54042	0.109719	0.128643	0.0142705	0.110931	0.0567164	0.265845	<0.001	0.0706738	-0.000382727	-0.319356	<0.001	0.101988
adult (>1-year of age)	5.9	200	179.614	15.3629	0.0855329	22.582	2.9511	0.130684	0.126408	0.0182008	0.143985	0.0334288	0.174025	0.0137209	0.0302846	-0.000519462	-0.438467	<0.001	0.192254
adult (>1-year of age)	5.7	203	187.822	14.1056	0.0751009	21.4242	2.6661	0.124443	0.114452	0.0148633	0.129865	0.0479523	0.253702	<0.001	0.0643649	-0.000363439	-0.34491	<0.001	0.118963
adult (>1-year of age)	2.4	625	156.304	13.6576	0.0873788	22.4693	5.6109	0.249714	0.144176	0.0354114	0.245613	0.5567	0.228728	<0.001	0.0523163	-0.000353728	-0.136428	<0.001	0.0186125
adult (>1-year of age)	7.2	241	179.431	13.7615	0.0766948	19.9992	2.70921	0.135466	0.111754	0.0148408	0.1328	0.0627388	0.318682	<0.001	0.101558	-0.00668464	-0.261151	<0.001	0.0681999
adult (>1-year of age)	N.D.	200	176.058	13.9015	0.0789599	17.9194	2.07767	0.115945	0.102144	0.0122633	0.120059	0.0478282	0.320015	<0.001	0.10241	-0.000330226	-0.37434	<0.001	0.14013
adult (>1-year of age)	2.1	261	155.325	20.8885	0.134483	22.0422	3.23494	0.146762	0.144897	0.0320563	0.221235	-0.00466453	-0.0301195	0.628124	0.000907183	-0.00106317	-0.692781	<0.001	0.479946
adult (>1-year of age)	3	101	162.676	23.841	0.146556	21.4817	2.64284	0.123027	0.134523	0.0236578	0.175865	0.0290953	0.262468	0.00801121	0.0688895	-0.00070693	-0.712405	<0.001	0.507522
adult (>1-year of age)	N.D.	191	170.457	23.9244	0.140354	23.9016	4.56725	0.191085	0.14186	0.0277816	0.195837	0.0453942	0.237785	<0.001	0.0565419	-0.000488293	-0.420498	<0.001	0.176818
adult (>1-year of age)	N.D.	321	179.543	23.0347	0.128296	24.4872	4.33142	0.176885	0.138323	0.0288792	0.208781	0.0142397	0.0757275	0.175921	0.00573465	-0.000655285	-0.522671	<0.001	0.273185
adult (>1-year of age)	N.D.	310	195.431	19.4682	0.0996166	25.4001	4.32886	0.170427	0.130913	0.023776	0.181617	0.748351	0.1664	0.00329857	0.0276889	-0.000486616	-0.39845	<0.001	0.158762
adult (>1-year of age)	N.D.	300	186.592	23.3137	0.124945	24.0937	4.18884	0.173856	0.130617	0.0250331	0.191653	0.0313932	0.174724	0.00238889	0.0305285	-0.000512185	-0.477006	<0.001	0.227535
adult (>1-year of age)	N.D.	304	181.029	16.395	0.090566	24.319	3.09293	0.127182	0.135252	0.019826	0.146586	0.619014	0.116777	0.0418853	0.0136369	-0.00061541	-0.508911	<0.001	0.25899
adult (>1-year of age)	N.D.	308	186.076	23.1078	0.124184	27.2448	5.87921	0.215792	0.147849	0.0331438	0.224173	0.6506	0.16553	0.00357581	0.0274	-0.000498986	-0.347892	<0.001	0.121029
adult (>1-year of age)	N.D.	298	166.274	18.301	0.110065	22.2046	3.55687	0.160186	0.134895	0.0248958	0.184556	0.739442	0.143713	0.0130152	0.0206535	-0.000671678	-0.493753	<0.001	0.243792
adult (>1-year of age)	N.D.	306	171.143	17.0482	0.0996139	25.0902	4.12653	0.164468	0.147726	0.0266509	0.180408	0.614326	0.148698	0.00918735	0.0221111	-0.000660615	-0.422587	<0.001	0.17858
adult (>1-year of age)	N.D.	299	180.009	17.098	0.0949843	25.0914	4.27325	0.170307	0.140166	0.0246701	0.176006	0.7715	0.192839	<0.001	0.0371869	-0.00048	-0.331403	<0.001	0.109828
Xenopus tropicalis	Genome size: 3.4 Gbp
developmental stage	body weight (g)	sample number	Erythrocytic cross-sectional area (µm2)			Nuclear cross-sectional area (µm2)			N/C area ratio			Nnuclear area v.s. Erythrocytic area				N/C area ratio v.s. Erythrocytic area
			average	SD	CV	average	SD	CV	average	SD	CV	slope	r	P value	R2	slope	r	P value	R2
adult	N.D.	221	153.467	14.3328	0.0933933	16.5438	2.59101	0.156615	0.108163	0.016153	0.14934	0.0647368	0.358108	<0.001	0.128242	-0.000270748	-0.240239	<0.001	0.0577147
adult	11.6	207	148.191	10.1539	0.0685187	13.424	2.15755	0.160723	0.0908062	0.0146086	0.160877	0.0458955	0.215993	0.00177344	0.0466531	-0.000316923	-0.220281	0.00142585	0.0485236
adult	10.9	208	154.28	11.6305	0.0753857	14.1767	2.10889	0.148757	0.092273	0.0144299	0.156382	0.0254308	0.140251	0.0433271	0.0196705	-0.000437477	-0.352608	<0.001	0.124332
adult	20.4	201	150.679	11.3927	0.0756093	17.058	2.30137	0.134914	0.113711	0.0163993	0.144219	0.0252642	0.125068	0.0768863	0.0156421	-0.000584594	-0.406122	<0.001	0.164935
adult	17.7	222	152.237	12.1963	0.080114	14.2049	1.95063	0.137321	0.0936541	0.0133284	0.142315	0.0406006	0.253855	<0.001	0.0644425	-0.000354326	-0.32423	<0.001	0.105125
adult	19.7	212	146.886	12.8126	0.0872283	14.8862	2.4399	0.163904	0.101678	0.0162475	0.159795	0.0551625	0.289675	<0.001	0.0839117	-0.000297643	-0.234718	<0.001	0.0550926
adult	15.6	312	142.141	14.3138	0.100701	16.2446	3.26448	0.200959	0.117096	0.0251038	0.214387	0.0518188	0.233741	<0.001	0.0546347	-0.000458473	-0.280422	<0.001	0.0786366
adult	9.9	396	133.015	12.0097	0.0902883	14.5335	3.00223	0.206573	0.109591	0.0219102	0.199927	0.082174	0.320375	<0.001	0.10264	-0.000199852	-0.10847	0.0309219	0.0117658
adult	11.8	299	145.216	16.4893	0.11355	18.3472	3.794	0.20679	0.128077	0.0313982	0.245151	0.00182878	0.00794816	0.891139	6.31732e-05	-0.000925492	-0.486037	<0.001	0.236232
adult	16.2	300	142.038	12.3484	0.0869372	15.572	3.23322	0.207631	0.110022	0.0226481	0.205851	0.0617949	0.236009	<0.001	0.0557001	-0.000362901	0.197864	<0.001	0.0391502
adult	18.8	322	141.726	14.4553	0.101994	15.1775	2.90233	0.191226	0.10758	0.0198841	0.184831	0.0625578	0.311573	<0.001	0.0970779	-0.000332173	-0.241482	<0.001	0.0583136
Hyla japonica	Genome size: 8.54 Gbp
developmental stage	body weight (g)	sample number	Erythrocytic cross-sectional area (µm2)			Nuclear cross-sectional area (µm2)			N/C area ratio			Nnuclear area v.s. Erythrocytic area				N/C area ratio v.s. Erythrocytic area
			average	SD	CV	average	SD	CV	average	SD	CV	slope	r	P value	R2	slope	r	P value	R2
adult	0.9	212	212.731	26.8368	0.126154	28.9581	4.30569	0.148687	0.138482	0.0285223	0.205964	0.000188269	0.00117345	0.986416	1.377e-06	-0.000695952	-0.654823	<0.001	0.428793
adult	0.6	276	211.19	24.4846	0.115936	32.4231	4.408	0.135952	0.155598	0.0284094	0.182583	0.0096687	0.0537056	0.374102	0.00288429	-0.000729909	-0.629071	<0.001	0.39573
adult	0.3	500	147.392	25.9197	0.175856	25.7753	3.29122	0.127689	0.179015	0.0324381	0.181203	0.0447111	0.352119	<0.001	0.123988	-0.000908157	-0.725665	<0.001	0.52659
adult	3.4	575	207.992	29.0251	0.13955	28.2706	4.46876	0.158071	0.138	0.030106	0.21816	0.0349632	0.233047	<0.001	0.0543109	-0.000556072	-0.58184	<0.001	0.338538
adult	2.6	320	181.886	20.6569	0.113571	29.6363	4.31297	0.14553	0.161725	0.0215238	0.133089	0.111374	0.543741	<0.001	0.295654	-0.000295584	-0.295902	<0.001	0.087558
adult	2.4	499	207.243	24.9154	0.120223	32.6802	3.40786	0.104279	0.157898	0.0226721	0.143587	0.0238661	0.170849	<0.001	0.0291892	-0.000651097	-0.692323	<0.001	0.479311
adult	1.7	283	214.255	20.4972	0.0956673	26.6114	3.14852	0.118315	0.125247	0.0185698	0.148266	0.0176802	0.1151	0.0530952	0.013248	-0.000531586	-0.58676	<0.001	0.344287
adult	0.8	309	208.258	22.228	0.106733	24.6277	4.02	0.163231	0.119564	0.0236781	0.198037	0.608389	0.110029	0.053339	0.0121064	-0.000551404	-0.517635	<0.001	0.267946
adult	0.8	302	212.112	19.5615	0.0922223	26.1524	3.68249	0.140809	0.124207	0.0201454	0.162192	0.0190508	0.101198	0.0791125	0.0102411	-0.000505289	-0.490642	<0.001	0.24073
adult	0.8	299	198.41	19.7132	0.099356	26.5367	4.44631	0.167553	0.135429	0.0289524	0.213783	-0.0205284	-0.091015	0.116307	0.00828373	-0.000858946	-0.584841	<0.001	0.342039
Fejervarya kawamurai	Genome size: 7.64 Gbp
developmental stage	body weight (g)	sample number	Erythrocytic cross-sectional area (µm2)			Nuclear cross-sectional area (µm2)			N/C area ratio			Nnuclear area v.s. Erythrocytic area				N/C area ratio v.s. Erythrocytic area
			average	SD	CV	average	SD	CV	average	SD	CV	slope	r	P value	R2	slope	r	P value	R2
adult	0.4	572	141.781	21.0636	0.148564	22.474	2.33806	0.104034	0.162052	0.0296702	0.18309	0.00696394	0.0627381	0.133959	0.00393607	-0.00113147	-0.803258	<0.001	0.645224
adult	4.1	527	151.549	16.6343	0.109762	20.3017	3.9306	0.19361	0.140032	0.0379323	0.270883	-0.00180984	-0.00756451	0.862459	5.72218e-05	-0.000971164	-0.486274	<0.001	0.236462
adult	0.8	512	163.331	26.3798	0.161511	21.5961	3.41745	0.158244	0.136533	0.0369597	0.270701	-0.015265	-0.109086	0.0135236	0.0118998	-0.00106972	-0.73766	<0.001	0.544142
adult	4.8	426	184.193	22.8428	0.124015	25.886	3.405	0.131538	0.145545	0.0263011	0.180707	0.00238934	0.0153525	0.752033	0.000235699	-0.000813912	-0.681561	<0.001	0.464525
adult	3.8	347	192.766	18.5533	0.0962477	25.5428	3.47071	0.135878	0.133768	0.0241867	0.180811	0.00620178	0.0331527	0.538219	0.0010991	-0.000706333	-0.54182	<0.001	0.293569
adult	5.3	302	174.244	16.0331	0.0920151	18.0833	3.04139	0.168188	0.10441	0.0187644	0.179718	0.0326552	0.172146	0.00268553	0.0296343	-0.000426368	-0.364308	<0.001	0.13272
adult	1.7	313	175.149	16.8652	0.0962906	23.2797	3.0495	0.130994	0.134063	0.0212435	0.15846	0.0107054	0.0592059	0.2964	0.00350533	-0.000707557	-0.561728	<0.001	0.315539
adult	0.3	316	164.828	18.5631	0.112621	21.8762	3.33525	0.15246	0.13434	0.0252534	0.187981	0.0111331	0.0619637	0.272125	0.0038395	-0.000774089	-0.56901	<0.001	0.323773
adult	4.2	320	189.053	19.2224	0.101678	23.9916	3.80263	0.158499	0.128473	0.0261621	0.203639	-0.0154266	-0.0779819	0.164031	0.00608117	-0.000802824	-0.58987	<0.001	0.347946
adult	1	309	159.116	14.7955	0.0929858	19.3254	2.5821	0.133611	0.122563	0.0202934	0.165575	-0.00163927	-0.00939308	0.869377	8.82299e-05	-0.000805565	-0.587322	<0.001	0.344948
adult	0.5	303	169.796	19.1015	0.112497	20.77	3.503	0.168657	0.124247	0.0277635	0.223455	-0.612546	-0.112334	0.0507613	0.0126189	-0.000895016	-0.615777	<0.001	0.379181
adult	0.8	310	188.893	16.7768	0.0888166	21.4604	2.78324	0.129692	0.114347	0.0169262	0.148025	0.0231516	0.139553	0.0139244	0.0194751	-0.000493794	-0.489436	<0.001	0.239547
adult	7	320	179.727	18.6378	0.103701	20.2457	2.97831	0.147108	0.113958	0.021334	0.187208	-0.0033086	-0.0207047	0.712152	0.000428684	-0.000678299	-0.592575	<0.001	0.351145
adult	1.3	308	181.405	24.1647	0.133208	28.9339	4.47271	0.154584	0.163336	0.0390366	0.238995	-0.0300325	-0.162256	0.00430436	0.0263271	-0.00119222	-0.738015	<0.001	0.544666
adult	1	299	182.725	19.3587	0.105944	20.0803	2.76278	0.137587	0.111053	0.0191909	0.172808	0.85939	0.122648	0.0340134	0.0150426	-0.00056556	-0.570504	<0.001	0.325474
adult	0.4	299	155.311	18.9725	0.122158	24.4487	4.44674	0.181881	0.160471	0.0410037	0.255521	-0.354758	-0.0831475	0.15151	0.00691351	-0.00131749	-0.609604	<0.001	0.371617
Glandirana rugosa	Genome size: 15.01 Gbp
developmental stage	body weight (g)	sample number	Erythrocytic cross-sectional area (µm2)			Nuclear cross-sectional area (µm2)			N/C area ratio			Nnuclear area v.s. Erythrocytic area				N/C area ratio v.s. Erythrocytic area
			average	SD	CV	average	SD	CV	average	SD	CV	slope	r	P value	R2	slope	r	P value	R2
adult	1.9	348	310.934	49.1402	0.158041	43.7831	4.67584	0.106796	0.144106	0.0269141	0.186767	0.0338298	0.343278	<0.001	0.11784	-0.000399158	-0.750225	<0.001	0.562837
adult	2	591	269.799	43.9644	0.162952	38.6584	4.42507	0.114466	0.147976	0.0355705	0.24038	0.0045227	0.0449344	0.275442	0.0020191	-0.000654661	-0.809147	<0.001	0.654719
adult	10.4	424	311.223	31.312	0.10061	49.8261	5.07438	0.101842	0.161715	0.0233675	0.144498	0.0164309	0.101388	0.0368945	0.0102796	-0.000513355	-0.687885	<0.001	0.473185
adult	6.6	331	356.773	45.0885	0.126379	50.0249	5.16926	0.103334	0.14221	0.0219965	0.154677	0.0202032	0.176221	0.00128564	0.031054	-0.000350063	-0.717559	<0.001	0.514891
adult	7.7	321	300.981	29.3851	0.097631	45.7892	4.09134	0.0893514	0.153668	0.0211977	0.137944	-0.000798612	-0.00573584	0.918466	3.28999e-05	-0.000535014	-0.741657	<0.001	0.550055
adult	2	409	258.36	34.3498	0.132953	40.641	4.58032	0.112702	0.160432	0.0308217	0.192117	0.00390984	0.0293215	0.554317	0.000859752	-0.00068497	-0.763377	<0.001	0.582744
adult	0.7	300	271.375	28.0551	0.103381	43.0058	6.05751	0.140853	0.160011	0.0274745	0.171703	0.0283306	0.131212	0.0230259	0.0172166	-0.000530277	-0.541484	<0.001	0.293205
adult	0.8	315	265.004	30.9546	0.116808	33.7288	5.09061	0.150928	0.128873	0.0243919	0.18927	0.019253	0.117072	0.037828	0.0137059	-0.000441486	-0.56027	<0.001	0.313902
adult	0.8	308	269.687	28.4206	0.105384	42.831	5.76467	0.134591	0.160184	0.0252832	0.157839	0.041678	0.205478	<0.001	0.0422213	-0.000456242	-0.512858	<0.001	0.263023
adult	0.7	309	268.824	28.0705	0.10442	42.4675	5.3289	0.125482	0.159311	0.0235922	0.14809	0.0361258	0.190296	<0.001	0.0362127	-0.000455557	-0.542031	<0.001	0.293797
adult	0.8	301	270.58	28.8484	0.106617	37.6591	4.75557	0.126279	0.140325	0.0205141	0.14619	0.0379786	0.230387	<0.001	0.0530782	-0.000372466	-0.523788	<0.001	0.274354

## Sheet: frog groups (area)
Data in each group
species	sample group	sample number	Erythrocytic cross-sectional area (µm2)		Nuclear cross-sectional area (µm2)		N/C area ratio		Nuclear area v.s. Erythrocytic area			N/C area ratio v.s. Erythrocytic area
			average (SD)	average CV (SD)	average (SD)	average CV (SD)	average (SD)	average CV (SD)	average slope (SD)	average r (SD)	average R2 (SD)	average slope (SD)	average r (SD)	average R2 (SD)
Xenopus laevis	larva during metamorphosis	17	211.174 (19.825)	0.145 (0.015)	23.421 (2.530)	0.127 (0.025)	0.114 (0.010)	0.208 (0.027)	-0.000 (0.013)	0.018 (0.097)	0.015 (0.041)	-0.0006 (0.0001)	-0.760 (0.213)	0.582 (0.113)
	young adult (<1-year of age)	18	170.135 (12.716)	0.106 (0.031)	21.419 (1.548)	0.134 (0.018)	0.128 (0.010)	0.162 (0.035)	0.027 (0.031)	0.136 (0.127)	0.043 (0.019)	-0.0006 (0.0002)	-0.513 (0.072)	0.293 (0.107)
	adult (>1-year of age)	27	179.450 (12.276)	0.098 (0.022)	22.068 (2.538)	0.146 (0.037)	0.124 (0.016)	0.160 (0.040)	0.202 (0.286)	0.215 (0.160)	0.055 (0.048)	-0.0007 (0.0012)	-0.386 (0.178)	0.193 (0.175)
	total samples	62	185.444 (21.953)	0.113 (0.031)	22.250 (2.386)	0.137 (0.030)	0.122 (0.014)	0.174 (0.041)	0.096 (0.210)	0.138 (0.148)	0.041 (0.042)	-0.0006 (0.0008)	-0.525 (0.231)	0.329 (0.208)
Xenopus tropicalis	total samples	11	146.353 (12.921)	0.089 (0.013)	15.470 (2.704)	0.174 (0.029)	0.107 (0.019)	0.179 (0.034)	0.047 (0.023)	0.227 (0.102)	0.061 (0.040)	-0.0004 (0.0002)	-0.245 (0.179)	0.089 (0.065)
Hyla japonica	total samples	10	200.147 (23.384)	0.119 (0.025)	28.167 (3.949)	0.141 (0.020)	0.144 (0.026)	0.179 (0.030)	0.085 (0.187)	0.159 (0.182)	0.055 (0.092)	-0.0006 (0.0001)	-0.576 (0.122)	0.345 (0.126)
Fejervarya kawamurai	total samples	16	172.117 (19.248)	0.113 (0.021)	22.394 (3.333)	0.149 (0.023)	0.133 (0.027)	0.201 (0.039)	-0.005 (0.289)	0.005 (0.097)	0.009 (0.010)	-0.0008 (0.0003)	-0.596 (0.108)	0.366 (0.129)
Glandirana rugosa	total samples	11	286.685 (34.326)	0.120 (0.023)	42.583 (5.001)	0.119 (0.019)	0.151 (0.026)	0.170 (0.030)	0.022 (0.015)	0.142 (0.101)	0.030 (0.034)	-0.0005 (0.0001)	-0.650 (0.114)	0.434 (0.148)

## Sheet: individual frogs (shape)
Data of individual frogs
Xenopus laevis
developmental stage	sample number	Erythrocytic length (μm)			Erythrocytic width (μm)			Erythrocytic aspect ratio			Erythrocytic contour length (μm)			Erythrocyte shape index (μm-1)			Nuclear area v.s. Contour length			Nuclear area v.s. Shape index
		average	SD	CV	average	SD	CV	average	SD	CV	average	SD	CV	average	SD	CV	r	P value	R2	r	P value	R2
larva during metamorphosis	203	20.058	1.57446	0.00775594	12.8072	0.953943	0.00469923	0.642327	0.0689577	0.000339693	52.9251	3.23111	0.0159168	0.263888	0.0164326	8.09486e-05	0.0577928	0.412775	0.00334001	-0.0566857	0.421798	0.00321327
larva during metamorphosis	204	21.3565	1.85445	0.00909044	14.9164	1.42168	0.00696903	0.701356	0.0669636	0.00032987	57.9298	4.51608	0.0222467	0.233595	0.020345	0.000100222	-0.00107146	0.987895	1.14802e-06	0.00864266	0.902597	7.46956e-05
larva during metamorphosis	203	20.7716	1.77112	0.00872471	14.393	1.16047	0.00571662	0.695692	0.0593169	0.000292202	56.1833	4.12139	0.0203024	0.240933	0.0179998	8.86691e-05	0.0704959	0.317575	0.00496967	-0.0658444	0.350635	0.00433548
larva during metamorphosis	207	20.9609	2.1922	0.0105903	14.1905	1.20716	0.0058317	0.682695	0.0772232	0.000373059	56.309	4.69462	0.0226793	0.243091	0.0185188	8.94628e-05	0.22579	0.00107083	0.050981	-0.127114	0.0679719	0.0161581
larva during metamorphosis	206	20.8357	2.3577	0.0114452	14.4341	1.21113	0.00587926	0.701115	0.094611	0.000459277	56.4236	4.63017	0.0224765	0.240979	0.0165524	8.03513e-05	0.388288	<0.001	0.150767	-0.288207	<0.001	0.0830631
larva during metamorphosis	202	21.3187	1.76332	0.0087293	15.3942	1.48823	0.00736749	0.725645	0.0816274	0.000404096	58.4948	4.10599	0.0203267	0.228927	0.01799	8.90595e-05	0.252066	<0.001	0.0523163	-0.281408	<0.001	0.0186125
larva during metamorphosis	206	19.9149	1.69722	0.00823894	12.6835	1.23692	0.00600448	0.639951	0.0695357	0.000337552	52.513	3.8911	0.0188888	0.267044	0.0214945	0.000104342	0.126989	0.0689247	0.0161262	-0.0960469	0.169653	0.009225
larva during metamorphosis	203	19.6553	1.54696	0.00762047	14.6673	1.33364	0.00656965	0.748338	0.0655392	0.000322853	54.5274	3.92547	0.0193373	0.242734	0.0197076	9.70819e-05	0.0233682	0.740694	0.000546072	-0.0203634	0.773062	0.000414668
larva during metamorphosis	206	17.2064	1.58928	0.00771495	12.1678	1.19831	0.00581704	0.710856	0.0756062	0.000367021	46.8737	3.74159	0.0181631	0.287685	0.0234952	0.000114055	-0.0243209	0.728593	0.000591506	0.00823366	0.906497	6.77931e-05
larva during metamorphosis	206	19.2538	1.72493	0.00837345	12.7583	1.36397	0.00662123	0.665048	0.0689421	0.00033467	51.3642	4.26264	0.0206924	0.269169	0.0260032	0.000126229	0.092769	0.184758	0.00860609	-0.149541	0.0319258	0.0223626
young adult (2-weeks–1-month after metamorphosis)	203	17.498	1.48284	0.00730463	13.1442	1.10951	0.00546555	0.756697	0.091767	0.000452054	48.696	3.01868	0.0148703	0.271538	0.0171518	8.44918e-05	0.117814	0.09412	0.01388	-0.21771	0.00180697	0.0473977
young adult (2-weeks–1-month after metamorphosis)	204	18.0933	1.81443	0.00889427	12.3536	1.42983	0.00700898	0.688694	0.100474	0.000492522	48.7728	4.01444	0.0196786	0.281285	0.0251922	0.000123491	0.0402457	0.567645	0.00161972	-0.15135	0.0307039	0.0229068
young adult (2-weeks–1-month after metamorphosis)	204	18.5443	1.94099	0.00951467	11.0798	1.20211	0.00589268	0.604947	0.10142	0.000497155	48.0998	3.86163	0.0189295	0.301575	0.02519	0.00012348	0.0638989	0.36389	0.00408306	-0.148085	0.0345362	0.0219293
young adult (2-weeks–1-month after metamorphosis)	203	18.0276	1.31242	0.00646514	12.7337	0.906245	0.00446426	0.710343	0.0753775	0.000371318	49.0893	2.59014	0.0127593	0.2737	0.0146837	7.23335e-05	0.160871	0.0218558	0.0258796	-0.25114	<0.001	0.0630712
young adult (2-weeks–1-month after metamorphosis)	208	17.453	1.71503	0.00824532	11.9274	1.15702	0.00556262	0.689258	0.0910099	0.000437548	47.0437	3.63143	0.0174588	0.290556	0.0229706	0.000110435	0.0432165	0.535383	0.00186766	-0.143547	0.038592	0.0206057
young adult (2-weeks–1-month after metamorphosis)	207	17.545	1.55608	0.00751728	12.1152	1.19024	0.00574993	0.694418	0.079796	0.000385488	47.4301	3.56212	0.0172083	0.286731	0.0232465	0.000112302	0.202981	0.00335385	0.0412011	-0.230254	0.00084481	0.053017
young adult (1–2-months after metamorphosis)	210	17.1922	1.50558	0.00716941	11.9255	1.35019	0.00642945	0.698143	0.0941828	0.00044849	46.5702	3.42859	0.0163266	0.292542	0.0258754	0.000123216	0.190552	0.00560042	0.0363099	-0.173544	0.0117683	0.0301174
young adult (1–2-months after metamorphosis)	204	17.4764	1.54888	0.00759257	11.8401	1.28783	0.00631292	0.683544	0.100161	0.000490984	47.0015	3.13591	0.0153721	0.292412	0.0236645	0.000116003	0.140224	0.0454584	0.0196628	-0.337273	<0.001	0.113753
young adult (1–2-months after metamorphosis)	204	18.5355	1.88533	0.00924179	11.07	1.11681	0.00547458	0.603591	0.0904979	0.000443617	48.0533	3.83134	0.0187811	0.301244	0.0237831	0.000116584	0.200495	0.00403652	0.0401981	-0.278238	<0.001	0.0774163
young adult (1–2-months after metamorphosis)	222	17.2866	1.51106	0.00680656	11.998	1.25826	0.00566783	0.698093	0.0872558	0.000393044	46.8175	3.49269	0.0157328	0.290305	0.0241379	0.000108729	0.167034	0.0126943	0.0279003	-0.201094	0.00261138	0.0404388
young adult (1–2-months after metamorphosis)	205	18.3509	1.31545	0.00641683	13.1883	1.20582	0.00588205	0.723399	0.0930968	0.000454131	50.2905	2.58375	0.0126036	0.26664	0.0177487	8.65788e-05	-0.0462402	0.510305	0.00213815	-0.169171	0.0153143	0.028619
young adult (1–2-months after metamorphosis)	203	18.5857	1.41002	0.00691189	13.0725	1.14688	0.00562198	0.705882	0.0689059	0.000337774	50.5285	3.32679	0.0163078	0.266724	0.0197244	9.66884e-05	0.0326899	0.642533	0.00106863	-0.0798074	0.256508	0.00636922
young adult (3–12-months after metamorphosis)	203	17.7791	1.47574	0.00726964	13.0738	1.1526	0.00567785	0.740741	0.092915	0.000457709	49.1102	2.96424	0.0146021	0.271057	0.0174975	8.61948e-05	0.207846	0.00292394	0.0431998	-0.286285	<0.001	0.0819592
young adult (3–12-months after metamorphosis)	203	17.99	1.30724	0.00643959	11.8197	1.06184	0.00523073	0.661072	0.081937	0.00040363	47.8928	2.60001	0.0128079	0.288861	0.0185442	9.13509e-05	0.122949	0.0805377	0.0151165	-0.134746	0.0552729	0.0181564
young adult (3–12-months after metamorphosis)	204	17.5823	1.38855	0.00680664	11.7967	1.28084	0.00627862	0.674208	0.0849766	0.000416552	47.1113	3.22118	0.0157901	0.292159	0.0249095	0.000122105	0.114104	0.104158	0.0130196	-0.192661	0.0057669	0.0371182
young adult (3–12-months after metamorphosis)	204	18.2102	1.42748	0.00699745	12.6187	1.27073	0.00622909	0.697291	0.0906343	0.000444286	49.3024	3.0769	0.0150828	0.275609	0.0203524	9.97667e-05	0.191415	0.00609624	0.0366397	-0.272604	<0.001	0.0743131
young adult (3–12-months after metamorphosis)	204	17.291	1.39131	0.00682017	12.2403	1.12488	0.00551412	0.71247	0.0872765	0.000427826	47.1357	2.95589	0.0144897	0.285814	0.019765	9.68873e-05	0.154935	0.0269184	0.0240049	0.0675117	0.337342	0.00455783
young adult (3–12-months after metamorphosis)	207	16.0867	1.14672	0.00553972	11.5505	1.1163	0.00539274	0.722118	0.0918874	0.000443901	44.0685	2.44664	0.0118195	0.304362	0.020312	9.81255e-05	0.288552	<0.001	0.0832621	-0.263686	<0.001	0.0695303
adult (>1-year of age)	216	16.9052	1.06415	0.00492664	12.9845	0.983407	0.00455281	0.771195	0.0762943	0.000353214	47.4078	2.26596	0.0104906	0.276444	0.0154064	7.13259e-05	0.126835	0.0627746	0.016087	-0.129691	0.0570355	0.0168196
adult (>1-year of age)	218	17.4832	0.938483	0.00430497	12.4709	0.95636	0.00438697	0.715366	0.0672	0.000308257	47.7528	2.09034	0.00958871	0.280256	0.0156712	7.18863e-05	0.173581	0.010238	0.0301305	-0.199587	0.00307878	0.039835
adult (>1-year of age)	230	16.9199	1.04806	0.00455679	12.5451	0.922857	0.00401242	0.744187	0.0709315	0.000308398	46.8385	2.26933	0.00986667	0.282381	0.0158175	6.87717e-05	0.166668	0.0113542	0.0277782	-0.215327	0.0010146	0.0463659
adult (>1-year of age)	212	18.4118	1.12143	0.00528977	13.9159	1.15695	0.00545733	0.758641	0.0782916	0.0003693	51.332	2.51257	0.0118517	0.256609	0.0154455	7.2856e-05	0.134697	0.0501651	0.0181432	-0.139437	0.0425453	0.0194426
adult (>1-year of age)	206	16.8238	1.05504	0.00512155	13.3423	1.06095	0.00515022	0.796584	0.084726	0.000411291	47.7631	2.21947	0.0107741	0.272456	0.0152506	7.40321e-05	0.0477413	0.495596	0.00227923	-0.130961	0.0606144	0.0171508
adult (>1-year of age)	209	17.2427	0.9275	0.0044378	12.9995	1.0684	0.00511195	0.75601	0.0733222	0.000350824	48.0221	2.19404	0.0104978	0.274305	0.0162051	7.75364e-05	0.228979	0.000853373	0.0524314	-0.277079	<0.001	0.0767728
adult (>1-year of age)	226	17.3574	1.06798	0.00472558	12.8722	0.890776	0.00394149	0.744296	0.0675528	0.000298906	48.0492	2.28664	0.0101179	0.275039	0.0140539	6.21854e-05	-0.0483292	0.469716	0.00233571	0.0367123	0.582983	0.00134779
adult (>1-year of age)	204	17.6675	1.39067	0.00681703	12.9469	1.34608	0.00659843	0.737071	0.0939224	0.000460404	48.7474	3.10949	0.0152426	0.273834	0.0204186	0.000100091	0.0791593	0.260403	0.00626619	-0.108569	0.122173	0.0117872
adult (>1-year of age)	202	18.023	1.25654	0.00622049	12.9319	1.24558	0.00616625	0.72299	0.0994742	0.000492446	49.3866	2.14025	0.0105953	0.272096	0.0180753	8.94817e-05	0.13465	0.0560603	0.0181306	0.016654	0.814019	0.000277354
adult (>1-year of age)	216	17.2176	1.19176	0.00551739	12.7509	0.932365	0.00431651	0.744285	0.0767089	0.000355134	47.6513	2.42006	0.011204	0.277822	0.0151801	7.02783e-05	-0.0200426	0.76961	0.000401704	-0.0330382	0.629185	0.00109152
adult (>1-year of age)	205	17.5119	1.04294	0.00508749	11.0763	0.880882	0.00429699	0.634688	0.0631975	0.000308281	46.0752	2.24113	0.0109324	0.304201	0.0193055	9.4173e-05	0.312745	<0.001	0.0978097	-0.417995	<0.001	0.17472
adult (>1-year of age)	203	19.101	1.10425	0.00543966	11.0539	1.06407	0.0052417	0.581265	0.0718115	0.000353751	49.0914	2.24271	0.0110478	0.298401	0.0219519	0.000108137	0.183407	0.00881188	0.0336381	-0.173136	0.0135015	0.029976
adult (>1-year of age)	203	18.8314	1.70354	0.00839181	11.6195	1.00557	0.00495353	0.620705	0.0653159	0.000321753	49.2088	3.74357	0.0184412	0.288588	0.0220351	0.000108547	0.0544625	0.440261	0.00296616	-0.0222656	0.752521	0.000495759
adult (>1-year of age)	204	19.7201	1.63637	0.00802143	11.62	0.966079	0.00473568	0.59209	0.0582273	0.000285428	50.892	3.62894	0.0177889	0.284767	0.020602	0.00010099	0.132128	0.0595868	0.0174579	-0.0890803	0.205147	0.00793531
adult (>1-year of age)	211	19.7794	1.51995	0.00720354	12.8156	1.00578	0.00476674	0.651693	0.0720046	0.000341254	52.4196	3.10526	0.0147169	0.264959	0.0168586	7.98985e-05	0.107486	0.119576	0.0115532	-0.17421	0.0112472	0.030349
adult (>1-year of age)	205	18.1928	1.44145	0.00703147	11.4119	0.81739	0.00398727	0.630008	0.0553802	0.000270147	47.7427	3.18522	0.0155377	0.294386	0.0184555	9.00268e-05	0.265841	<0.001	0.0706714	-0.227018	0.00106272	0.0515372
adult (>1-year of age)	204	17.8656	1.39036	0.0068155	11.2367	0.710529	0.00348298	0.632871	0.0653988	0.000320583	46.9325	2.74107	0.0134366	0.299054	0.0153662	7.53245e-05	-0.0559951	0.426335	0.00313545	-0.0102237	0.884609	0.000104523
adult (>1-year of age)	206	17.5037	1.52648	0.00741011	10.592	0.767445	0.00372546	0.609388	0.066112	0.000320932	45.4999	3.11374	0.0151152	0.314356	0.0195406	9.48574e-05	0.0226017	0.747102	0.000510839	-0.131833	0.0589062	0.0173798
adult (>1-year of age)	203	19.493	1.51345	0.0074554	11.0997	0.780605	0.00384535	0.572481	0.0566245	0.000278939	49.875	3.13962	0.0154661	0.295096	0.0182696	8.99981e-05	0.0873694	0.215158	0.00763341	-0.0927173	0.188276	0.00859651
adult (>1-year of age)	197	18.1881	1.43025	0.00726013	10.7218	0.851337	0.00432151	0.593379	0.0702948	0.000356826	46.9608	2.84413	0.0144372	0.308551	0.0191316	9.71149e-05	0.0786455	0.271977	0.00618512	-0.0466171	0.515374	0.00217315
Xenopus tropicalis
developmental stage	sample number	Erythrocyte length (μm)			Erythrocyte width (μm)			Erythrocyte aspect ratio			Erythrocyte contour length (μm)			Erythrocyte shape index (μm-1)			Nuclear area v.s. Contour length			Nuclear area v.s. Shape index
		average	SD	CV	average	SD	CV	average	SD	CV	average	SD	CV	average	SD	CV	r	P value	R2	r	P value	R2
adult	212	16.1423	1.20285	0.00567384	12.5153	1.06542	0.00502556	0.777828	0.0710116	0.00033496	45.4173	2.97031	0.0140109	0.288154	0.0201891	9.52315e-05	0.0512157	0.458215	0.00262304	-0.059704	0.387074	0.00356457
adult	205	15.9228	0.990799	0.00483317	12.3667	0.853474	0.00416329	0.779697	0.0730518	0.00035635	44.8318	2.0941	0.0102151	0.291179	0.0145041	7.07519e-05	0.0285727	0.684243	0.000816399	-0.11073	0.113974	0.0122611
adult	204	16.0592	1.05992	0.00519568	12.337	0.952373	0.0046685	0.770686	0.0690528	0.000338494	45.0283	2.49179	0.0122147	0.290968	0.0177631	8.70742e-05	0.112459	0.109278	0.0126469	-0.0713093	0.310805	0.00508502
adult	203	15.1558	1.2846	0.00632806	12.0494	1.07038	0.00527281	0.798705	0.0815166	0.000401559	43.0638	3.04427	0.0149964	0.302551	0.022267	0.00010969	0.163546	0.0197268	0.0267473	-0.220784	0.00154858	0.0487457
adult	203	14.5816	1.07804	0.00531054	11.8948	1.08291	0.00533455	0.819858	0.0932473	0.000459346	41.8677	2.46121	0.0121242	0.309649	0.0208934	0.000102923	0.0608937	0.388112	0.00370804	-0.129161	0.0662703	0.0166824
Hyla japonica
developmental stage	sample number	Erythrocyte length (μm)			Erythrocyte width (μm)			Erythrocyte aspect ratio			Erythrocyte contour length (μm)			Erythrocyte shape index (μm-1)			Nuclear area v.s. Contour length			Nuclear area v.s. Shape index
		average	SD	CV	average	SD	CV	average	SD	CV	average	SD	CV	average	SD	CV	r	P value	R2	r	P value	R2
adult	203	20.4687	2.48888	0.0122605	13.9014	1.24105	0.00611354	0.711857	0.396981	0.00195557	55.1294	4.47357	0.0220373	0.252402	0.0504601	0.000248572	-0.0687899	0.329457	0.00473205	-0.00847617	0.904465	7.18454e-05
adult	206	20.2532	1.51375	0.00734828	13.4851	1.19052	0.0057792	0.668637	0.0692087	0.000335965	54.112	3.42991	0.01665	0.254157	0.018832	9.14174e-05	0.120953	0.0833076	0.0146297	-0.238929	<0.001	0.0570872
adult	204	17.2576	1.4876	0.00729215	12.7678	1.23329	0.00604554	0.743672	0.0831426	0.000407562	47.7551	3.46526	0.0169866	0.278429	0.0221673	0.000108663	0.169326	0.0154732	0.0286714	-0.191889	0.00596889	0.0368215
adult	201	19.112	1.67244	0.00832059	14.0165	0.988622	0.00491852	0.737862	0.0720571	0.000358493	52.7076	3.54263	0.017625	0.252001	0.0154996	7.71125e-05	-0.0888365	0.209805	0.00789192	0.00869757	0.902469	7.56477e-05
adult	202	18.8148	1.23237	0.00610085	13.2641	1.06461	0.00527034	0.707093	0.0646602	0.0003201	51.1845	2.88362	0.0142753	0.262698	0.0173768	8.60236e-05	-0.0970454	0.169454	0.00941782	0.0529374	0.454317	0.00280236
Fejervarya kawamurai
developmental stage	sample number	Erythrocyte length (μm)			Erythrocyte width (μm)			Erythrocyte aspect ratio			Erythrocyte contour length (μm)			Erythrocyte shape index (μm-1)			Nuclear area v.s. Contour length			Nuclear area v.s. Shape index
		average	SD	CV	average	SD	CV	average	SD	CV	average	SD	CV	average	SD	CV	r	P value	R2	r	P value	R2
adult	204	18.2786	1.83792	0.00900942	11.407	1.12612	0.00552019	0.628508	0.0745423	0.000365403	47.9282	4.08142	0.020007	0.295667	0.0260649	0.000127769	0.00936443	0.894247	8.76926e-05	0.0145922	0.835894	0.000212932
adult	201	16.1213	1.07125	0.00532961	14.1617	1.09354	0.0054405	0.880504	0.0694343	0.000345444	47.7046	2.83746	0.0141167	0.267457	0.0165212	8.21952e-05	0.0022516	0.974693	5.06969e-06	0.0133284	0.851039	0.000177647
adult	206	16.8005	1.32876	0.0064503	12.6829	0.976776	0.00474163	0.758354	0.0720331	0.000349675	46.8101	2.97925	0.0144624	0.281475	0.018869	9.15973e-05	0.0394951	0.573004	0.00155987	0.0103745	0.882343	0.00010763
adult	204	18.5211	1.63151	0.00799761	12.3075	1.14342	0.005605	0.669465	0.0843177	0.000413322	49.4786	3.41943	0.0167619	0.278773	0.020873	0.000102319	0.096594	0.169325	0.0093304	-0.112178	0.110171	0.012584
adult	209	17.1538	1.42553	0.00682071	12.7474	1.23264	0.00589778	0.74847	0.0973202	0.000465647	47.5665	2.97898	0.0142535	0.279346	0.0193501	9.25841e-05	-0.0769481	0.268122	0.00592101	0.148763	0.0315775	0.0221304
Glandirana rugosa
developmental stage	sample number	Erythrocyte length (μm)			Erythrocyte width (μm)			Erythrocyte aspect ratio			Erythrocyte contour length (μm)			Erythrocyte shape index (μm-1)			Nuclear area v.s. Contour length			Nuclear area v.s. Shape index
		average	SD	CV	average	SD	CV	average	SD	CV	average	SD	CV	average	SD	CV	r	P value	R2	r	P value	R2
adult	201	26.9092	3.26832	0.0162603	16.5914	1.80593	0.00898473	0.62321	0.0853616	0.000424684	70.3524	7.14072	0.035526	0.203276	0.0202999	0.000100995	0.271174	<0.001	0.0735354	-0.212125	0.00250191	0.0449969
adult	204	23.3998	2.14418	0.0105107	14.717	1.34479	0.00659211	0.631936	0.061007	0.000299054	61.4647	4.95487	0.0242886	0.22922	0.0191944	9.40901e-05	0.135954	0.0525148	0.0184835	-0.153955	0.0279114	0.0237021
adult	205	24.2683	1.83508	0.00895161	16.5972	1.30923	0.0063865	0.687191	0.0694802	0.000338928	65.3827	3.98175	0.0194232	0.207975	0.0135159	6.59312e-05	0.078123	0.265531	0.0061032	-0.0657209	0.34915	0.00431924
adult	204	27.5931	2.36059	0.0115715	16.2799	1.49188	0.00731312	0.593739	0.0691555	0.000338997	71.2611	5.04091	0.0247104	0.203638	0.0152669	7.48378e-05	0.190069	0.00647078	0.0361264	-0.249076	<0.001	0.062039
adult	205	24.7981	1.75096	0.00854127	15.6088	1.07112	0.00522495	0.631987	0.0555455	0.000270954	65.1421	3.76985	0.0183895	0.215319	0.0124257	6.06133e-05	0.047774	0.496362	0.00228235	-0.0496445	0.479634	0.00246458

## Sheet: frog groups (shape)
Data in each group
species	sample group	sample number	Erythrocytic length (μm)		Erythrocytic width (μm)		Erythrocytic aspect ratio		Erythrocytic contour length (μm)		Erythrocytic shape index (μm-1)		Nuclear area v.s. Contour length		Nuclear area v.s. Shape index
			average (SD)	average CV (SD)	average (SD)	average CV (SD)	average (SD)	average CV (SD)	average (SD)	average CV (SD)	average (SD)	average CV (SD)	average r (SD)	average R2 (SD)	average r (SD)	average R2 (SD)
Xenopus laevis	larva during metamorphosis	10	20.133 (1.252)	0.0088 (0.0013)	13.841 (1.126)	0.0061 (0.0008)	0.691 (0.035)	0.0004 (0.0000)	54.354 (3.524)	0.0201 (0.0021)	0.252 (0.019)	0.0001 (0.0000)	0.121 (0.098)	0.029 (0.026)	-0.107 (0.109)	0.016 (0.040)
	young adult (<1-year of age)	18	17.752 (0.622)	0.0073 (0.0010)	12.197 (0.663)	0.0058 (0.0006)	0.693 (0.039)	0.0004 (0.0000)	47.945 (1.524)	0.0156 (0.0023)	0.285 (0.012)	0.0001 (0.0000)	0.133 (0.130)	0.024 (0.047)	-0.192 (0.108)	0.045 (0.025)
	adult (>1-year of age)	20	18.012 (0.938)	0.0061 (0.0013)	12.150 (0.991)	0.0047 (0.0008)	0.681 (0.074)	0.0003 (0.0001)	48.382 (1.761)	0.0129 (0.0028)	0.285 (0.015)	0.0001 (0.0000)	0.111 (0.081)	0.021 (0.021)	-0.128 (0.092)	0.028 (0.030)
	total samples	48	18.356 (1.288)	0.0071 (0.0016)	12.520 (1.126)	0.0054 (0.0009)	0.687 (0.055)	0.0004 (0.0001)	49.463 (3.308)	0.0154 (0.0036)	0.278 (0.020)	0.0001 (0.0000)	0.121 (0.098)	0.024 (0.029)	-0.148 (0.107)	0.032 (0.035)
Xenopus tropicalis	total samples	5	15.572 (1.123)	0.0055 (0.0006)	12.232 (1.005)	0.0049 (0.0005)	0.789 (0.077)	0.0004 (0.0001)	44.042 (2.612)	0.0127 (0.0019)	0.297 (0.019)	0.0001 (0.0000)	0.083 (0.054)	0.009 (0.011)	-0.118 (0.064)	0.017 (0.018)
Hyla japonica	total samples	5	19.181 (1.679)	0.0083 (0.0024)	13.486 (1.144)	0.0056 (0.0005)	0.714 (0.137)	0.0007 (0.0007)	52.178 (3.559)	0.0175 (0.0028)	0.260 (0.025)	0.0001 (0.0001)	0.007 (0.128)	0.013 (0.009)	-0.076 (0.130)	0.019 (0.026)
Fejervarya kawamurai	total samples	5	17.375 (1.459)	0.0071 (0.0014)	12.661 (1.115)	0.0054 (0.0004)	0.737 (0.080)	0.0004 (0.0001)	47.898 (3.259)	0.0159 (0.0025)	0.281 (0.020)	0.0001 (0.0000)	0.014 (0.063)	0.003 (0.004)	0.015 (0.092)	0.007 (0.010)
Glandirana rugosa	total samples	5	25.394 (2.272)	0.0112 (0.0031)	15.959 (1.405)	0.0069 (0.0014)	0.634 (0.068)	0.0003 (0.0001)	66.721 (4.978)	0.0245 (0.0068)	0.212 (0.016)	0.0001 (0.0000)	0.145 (0.089)	0.027 (0.029)	-0.146 (0.088)	0.028 (0.026)

## Sheet: erythrocytic height
Data of individual frogs
sample number	Erythrocytic height (μm)			Erythrocytic cross-sectional area (µm2)
	average	SD	CV	average	SD	CV
74	5.96226	0.787674	0.0106442	205.166	18.976	0.0924908
45	5.07236	0.849756	0.0188835	191.118	16.5616	0.0866563
69	5.20142	0.670655	0.00971963	175.074	13.2628	0.0757557
81	5.11111	0.559964	0.00691313	202.626	15.6676	0.077323
80	5.12451	0.742736	0.0092842	172.933	16.8241	0.0972872
78	5.15919	0.640604	0.00821288	169.029	15.773	0.0933156
40	5.3817	0.693632	0.0173408	172.424	16.2591	0.0942975
39	4.68633	0.698079	0.0178995	189.038	13.3667	0.0707095
68	5.1859	0.780189	0.0114734	188.599	15.5782	0.0825998
7	6.21343	1.15303	0.164719	184.95	19.3741	0.104753
9	5.54189	0.788747	0.0876386	180.407	11.9076	0.0660042
40	4.88207	0.928924	0.0232231	179.614	15.3629	0.0855329
4	5.41175	1.17098	0.292745	187.822	14.1056	0.0751009
9	5.524	0.378578	0.0420642	156.304	13.6576	0.0873788
33	4.42706	0.543165	0.0164596	179.431	13.7615	0.0766948
N.D.	N.D.	N.D.	N.D.	176.058	13.9015	0.0789599
20	5.77125	0.551684	0.0275842	155.325	20.8885	0.134483
10	5.9474	1.01164	0.101164	162.676	23.841	0.146556
12	4.71992	0.557471	0.0464559	170.457	23.9244	0.140354
6	5.18917	0.750768	0.125128	179.543	23.0347	0.128296
20	5.7954	0.955092	0.0477546	195.431	19.4682	0.0996166
7	4.91243	0.531962	0.0759946	186.592	23.3137	0.124945
2	5.238	0.289914	0.144957	181.029	16.395	0.090566
11	6.59018	0.717425	0.0652204	186.076	23.1078	0.124184
N.D.	N.D.	N.D.	N.D.	166.274	18.301	0.110065
13	5.65262	0.836373	0.0643364	171.143	17.0482	0.0996139
11	5.87145	1.20626	0.10966	180.009	17.098	0.0949843
61	5.82507	0.768617	0.0126003	N.D.	N.D.	N.D.
